# Supplementary material for: tert-Butyl 6-methyl-2-oxo-4-[4-(trifluoro­meth­oxy)anilino]cyclo­hex-3-ene-1-carboxyl­ate
Source: Acta Crystallogr Sect E Struct Rep Online. 2010 Nov 20;66(Pt 12):o3229. doi: 10.1107/S1600536810046969 (PMC3011753; doi:10.1107/S1600536810046969)
Supplement: Supplementary file 1 [file e-66-o3229-sup1.cif]

##############################################################################
###                                                                        ###
###        Electronic paper (Acta Crystallographica Section E)             ###
###                                                                        ###
##############################################################################
#                                                                            #
# This CIF contains the data in a paper accepted for publication in Acta     #
# Crystallographica Section E. It conforms to the requirements of Notes      #
# for Authors for Section E, and has been peer reviewed under the auspices   #
# of the IUCr Commission on Journals.                                        #
#                                                                            #
# Full details of the Crystallographic Information File format               #
# are given in the paper "The Crystallographic Information File (CIF):       #
# a New Standard Archive File for Crystallography" by S. R. Hall, F. H.      #
# Allen and I. D. Brown [Acta Cryst. (1991), A47, 655-685].                  #
#                                                                            #
# The current version of the core CIF dictionary is obtainable from          #
# ftp://ftp.iucr.org/pub/cif_core.dic. The current version number is 2.4.    #
#                                                                            #
# Software is freely available for graphical display of the structure(s) in  #
# this CIF.  For information consult the CIF home page http://www.iucr.org/  #
# cif/home.html                                                              #
#                                                                            #
# This file may be used for bona fide research purposes within the           #
# scientific community so long as proper attribution is given to the journal # 
# article from which it was obtained.                                        #
#                                                                            #
##############################################################################
                                             
data_I
_audit_creation_method     SHELXL-97
_chemical_name_systematic
;
<i>tert</i>-Butyl
6-methyl-2-oxo-4-[4-(trifluoromethoxy)anilino]cyclohex-3-ene-1-carboxylate
;
_chemical_name_common     ?
_chemical_formula_moiety     'C19 H22 F3 N O4'
_chemical_formula_sum     'C19 H22 F3 N O4'
_chemical_formula_iupac     'C19 H22 F3 N O4'
_chemical_formula_weight     385.38
_chemical_melting_point     ?
_symmetry_cell_setting     monoclinic
_symmetry_space_group_name_H-M     'P 21/c'
_symmetry_space_group_name_Hall     '-P 2ybc'
loop_
    _symmetry_equiv_pos_as_xyz
    'x, y, z'
    '-x, y+1/2, -z+1/2'
    '-x, -y, -z'
    'x, -y-1/2, z-1/2'
_cell_length_a     13.7896(3)
_cell_length_b     12.0820(2)
_cell_length_c     11.0023(2)
_cell_angle_alpha     90.00
_cell_angle_beta     91.1978(18)
_cell_angle_gamma     90.00
_cell_volume     1832.65(6)
_cell_formula_units_Z     4
_cell_measurement_reflns_used     4437
_cell_measurement_theta_min     4.8629
_cell_measurement_theta_max     73.9711
_cell_measurement_temperature     123(2)
_exptl_crystal_description     'needle plate'
_exptl_crystal_colour     colorless
_exptl_crystal_size_max     0.48
_exptl_crystal_size_mid     0.18
_exptl_crystal_size_min     0.08
_exptl_crystal_density_diffrn     1.397
_exptl_crystal_density_meas     ?
_exptl_crystal_density_method     'not measured'
_exptl_crystal_F_000     808
_exptl_absorpt_coefficient_mu     1.005
_exptl_absorpt_correction_type     multi-scan
_exptl_absorpt_process_details
;
(CrysAlis PRO; Oxford Diffraction, 2007)
;
_exptl_absorpt_correction_T_min     0.85240
_exptl_absorpt_correction_T_max     1.00000
_exptl_special_details
;
;
_diffrn_ambient_temperature     123(2)
_diffrn_radiation_type     CuK\a
_diffrn_radiation_wavelength     1.54184
_diffrn_radiation_source     'Enhance (Cu) X-ray Source'
_diffrn_radiation_monochromator     graphite
_diffrn_measurement_device_type     'Oxford Diffraction Xcalibur Ruby Gemini'
_diffrn_measurement_method     '\w scans'
_diffrn_detector_area_resol_mean     10.5081
_diffrn_reflns_number     7085
_diffrn_reflns_av_R_equivalents     0.0179
_diffrn_reflns_av_sigmaI/netI     0.0198
_diffrn_reflns_theta_min     4.87
_diffrn_reflns_theta_max     74.14
_diffrn_reflns_theta_full     67.50
_diffrn_measured_fraction_theta_max     0.968
_diffrn_measured_fraction_theta_full     0.999
_diffrn_reflns_limit_h_min     -16
_diffrn_reflns_limit_h_max     14
_diffrn_reflns_limit_k_min     -14
_diffrn_reflns_limit_k_max     8
_diffrn_reflns_limit_l_min     -13
_diffrn_reflns_limit_l_max     13
_diffrn_standards_number     ?
_diffrn_standards_interval_count     ?
_diffrn_standards_interval_time     ?
_diffrn_standards_decay_%     ?
_refine_special_details
;
Refinement of <i>F</i>^2^ against ALL reflections. The weighted <i>R</i>-factor
<i>wR</i> and goodness of fit <i>S</i> are based on <i>F</i>^2^, conventional
<i>R</i>-factors <i>R</i> are based on <i>F</i>, with <i>F</i> set to zero for
negative <i>F</i>^2^. The threshold expression of <i>F</i>^2^ >
\s(<i>F</i>^2^) is used only for calculating <i>R</i>-factors(gt) <i>etc</i>.
and is not relevant to the choice of reflections for refinement.
<i>R</i>-factors based on <i>F</i>^2^ are statistically about twice as large
as those based on <i>F</i>, and <i>R</i>- factors based on ALL data will be
even larger.
;
_reflns_number_total     3607
_reflns_number_gt     3095
_reflns_threshold_expression     I>2\s(I)
_refine_ls_structure_factor_coef     Fsqd
_refine_ls_matrix_type     full
_refine_ls_R_factor_all     0.0652
_refine_ls_R_factor_gt     0.0575
_refine_ls_wR_factor_gt     0.1547
_refine_ls_wR_factor_ref     0.1596
_refine_ls_goodness_of_fit_ref     1.055
_refine_ls_restrained_S_all     1.055
_refine_ls_number_reflns     3607
_refine_ls_number_parameters     262
_refine_ls_number_restraints     0
_refine_ls_hydrogen_treatment     constr
_refine_ls_weighting_scheme     calc
_refine_ls_weighting_details
         'calc w=1/[\s^2^(Fo^2^)+(0.0769P)^2^+1.5676P] where P=(Fo^2^+2Fc^2^)/3'
_atom_sites_solution_hydrogens     geom
_atom_sites_solution_primary     direct
_atom_sites_solution_secondary     difmap
_refine_ls_shift/su_max     0.000
_refine_ls_shift/su_mean     0.000
_refine_diff_density_max     0.656
_refine_diff_density_min     -0.385
_refine_ls_extinction_method     none
_refine_ls_extinction_coef     ?
loop_
    _atom_type_symbol
    _atom_type_description
    _atom_type_scat_dispersion_real
    _atom_type_scat_dispersion_imag
    _atom_type_scat_source
    'C' 'C' 0.0181 0.0091
                         'International Tables Vol C Tables 4.2.6.8 and 6.1.1.4'
    'H' 'H' 0.0000 0.0000
                         'International Tables Vol C Tables 4.2.6.8 and 6.1.1.4'
    'N' 'N' 0.0311 0.0180
                         'International Tables Vol C Tables 4.2.6.8 and 6.1.1.4'
    'O' 'O' 0.0492 0.0322
                         'International Tables Vol C Tables 4.2.6.8 and 6.1.1.4'
    'F' 'F' 0.0727 0.0534
                         'International Tables Vol C Tables 4.2.6.8 and 6.1.1.4'
_computing_data_collection
;
CrysAlis PRO (Oxford Diffraction, 2007)
;
_computing_cell_refinement
;
CrysAlis PRO (Oxford Diffraction, 2007)
;
_computing_data_reduction
;
CrysAlis PRO (Oxford Diffraction, 2007)
;
_computing_structure_solution     'SHELXS97 (Sheldrick, 2008)'
_computing_structure_refinement     'SHELXL97 (Sheldrick, 2008)'
_computing_molecular_graphics     'SHELXTL (Sheldrick, 2008)'
_computing_publication_material     'SHELXTL (Sheldrick, 2008)'
loop_
    _atom_site_type_symbol
    _atom_site_label
    _atom_site_fract_x
    _atom_site_fract_y
    _atom_site_fract_z
    _atom_site_U_iso_or_equiv
    _atom_site_adp_type
    _atom_site_calc_flag
    _atom_site_refinement_flags
    _atom_site_occupancy
    _atom_site_disorder_assembly
    _atom_site_disorder_group
    F F1 0.10734(15) 0.64674(16) 1.23883(16) 0.0709(6) Uani d . 1 . .
    F F2 0.04027(13) 0.49236(14) 1.20234(15) 0.0589(5) Uani d . 1 . .
    F F3 0.19525(14) 0.5113(2) 1.1945(2) 0.0850(7) Uani d . 1 . .
    O O1 0.09751(12) 0.58259(15) 1.05175(15) 0.0420(4) Uani d . 1 . .
    O O2 0.59047(12) 0.50627(12) 0.62115(16) 0.0397(4) Uani d . 1 A .
    O O3 0.66640(13) 0.58950(15) 0.36210(19) 0.0490(5) Uani d . 1 A .
    O O4 0.75913(13) 0.67009(14) 0.50910(16) 0.0437(4) Uani d . 1 A .
    N N1 0.38563(13) 0.78606(14) 0.78117(17) 0.0301(4) Uani d . 1 A .
    H H1A 0.3844 0.8587 0.7870 0.036 Uiso calc R 1 . .
    C C1 0.31707(15) 0.72966(17) 0.85070(19) 0.0272(4) Uani d . 1 . .
    C C2 0.28473(16) 0.78157(17) 0.95577(19) 0.0305(5) Uani d . 1 . .
    H H2A 0.3124 0.8503 0.9803 0.037 Uiso calc R 1 . .
    C C3 0.21290(16) 0.73416(19) 1.0246(2) 0.0336(5) Uani d . 1 . .
    H H3A 0.1906 0.7702 1.0955 0.040 Uiso calc R 1 . .
    C C4 0.17405(15) 0.63344(18) 0.9886(2) 0.0310(5) Uani d . 1 . .
    C C5 0.20450(16) 0.58090(18) 0.8851(2) 0.0315(5) Uani d . 1 . .
    H H5A 0.1766 0.5121 0.8615 0.038 Uiso calc R 1 . .
    C C6 0.27590(15) 0.62856(17) 0.81557(19) 0.0295(4) Uani d . 1 . .
    H H6A 0.2969 0.5926 0.7440 0.035 Uiso calc R 1 . .
    C C7 0.11132(18) 0.5574(2) 1.1683(2) 0.0422(6) Uani d . 1 . .
    C C8 0.45375(14) 0.74432(16) 0.70599(18) 0.0262(4) Uani d . 1 . .
    C C9A 0.5003(12) 0.8322(14) 0.6279(13) 0.0279(12) Uani d P 0.794(4) A 1
    H H9AA 0.5105 0.8995 0.6778 0.033 Uiso calc PR 0.794(4) A 1
    H H9AB 0.4546 0.8515 0.5606 0.033 Uiso calc PR 0.794(4) A 1
    C C10A 0.5972(2) 0.7986(2) 0.5737(3) 0.0267(6) Uani d P 0.794(4) A 1
    H H10A 0.6476 0.7949 0.6403 0.032 Uiso calc PR 0.794(4) A 1
    C C11A 0.58523(18) 0.6829(2) 0.5167(2) 0.0256(5) Uani d P 0.794(4) A 1
    H H11A 0.5310 0.6865 0.4550 0.031 Uiso calc PR 0.794(4) A 1
    C C14A 0.6263(10) 0.8853(13) 0.4833(13) 0.0344(13) Uani d P 0.794(4) A 1
    H H14A 0.6888 0.8651 0.4486 0.052 Uiso calc PR 0.794(4) A 1
    H H14B 0.6323 0.9571 0.5242 0.052 Uiso calc PR 0.794(4) A 1
    H H14C 0.5769 0.8901 0.4182 0.052 Uiso calc PR 0.794(4) A 1
    C C9B 0.505(5) 0.834(6) 0.641(5) 0.0279(12) Uani d P 0.206(4) A 2
    H H9BA 0.5494 0.8727 0.6977 0.033 Uiso calc PR 0.206(4) A 2
    H H9BB 0.4569 0.8878 0.6086 0.033 Uiso calc PR 0.206(4) A 2
    C C10B 0.5616(9) 0.7870(10) 0.5372(11) 0.0267(6) Uani d P 0.206(4) A 2
    H H10B 0.5148 0.7565 0.4752 0.032 Uiso calc PR 0.206(4) A 2
    C C11B 0.6240(7) 0.6924(8) 0.5856(9) 0.0256(5) Uani d P 0.206(4) A 2
    H H11B 0.6718 0.7133 0.6513 0.031 Uiso calc PR 0.206(4) A 2
    C C14B 0.630(4) 0.878(5) 0.471(6) 0.0344(13) Uani d P 0.206(4) A 2
    H H14D 0.6391 0.8572 0.3861 0.052 Uiso calc PR 0.206(4) A 2
    H H14E 0.6933 0.8818 0.5133 0.052 Uiso calc PR 0.206(4) A 2
    H H14F 0.5989 0.9513 0.4742 0.052 Uiso calc PR 0.206(4) A 2
    C C12 0.55529(16) 0.60027(17) 0.6181(2) 0.0329(5) Uani d . 1 . .
    C C13 0.48038(15) 0.63603(16) 0.69731(19) 0.0281(4) Uani d . 1 A .
    H H13A 0.4482 0.5826 0.7453 0.034 Uiso calc R 1 . .
    C C15 0.67459(18) 0.64028(19) 0.4539(3) 0.0421(6) Uani d . 1 . .
    C C16 0.85219(18) 0.6464(2) 0.4484(2) 0.0421(6) Uani d . 1 . .
    C C17 0.8520(2) 0.6974(2) 0.3218(3) 0.0543(7) Uani d . 1 A .
    H H17A 0.8062 0.6571 0.2687 0.081 Uiso calc R 1 . .
    H H17B 0.9172 0.6927 0.2886 0.081 Uiso calc R 1 . .
    H H17C 0.8323 0.7752 0.3267 0.081 Uiso calc R 1 . .
    C C18 0.9252(3) 0.7032(3) 0.5303(4) 0.0734(10) Uani d . 1 A .
    H H18A 0.9232 0.6706 0.6118 0.110 Uiso calc R 1 . .
    H H18B 0.9099 0.7823 0.5350 0.110 Uiso calc R 1 . .
    H H18C 0.9903 0.6937 0.4976 0.110 Uiso calc R 1 . .
    C C19 0.86786(19) 0.5226(2) 0.4465(2) 0.0435(6) Uani d . 1 A .
    H H19A 0.8613 0.4929 0.5288 0.065 Uiso calc R 1 . .
    H H19B 0.9330 0.5065 0.4173 0.065 Uiso calc R 1 . .
    H H19C 0.8195 0.4881 0.3921 0.065 Uiso calc R 1 . .
loop_
    _atom_site_aniso_label
    _atom_site_aniso_U_11
    _atom_site_aniso_U_22
    _atom_site_aniso_U_33
    _atom_site_aniso_U_12
    _atom_site_aniso_U_13
    _atom_site_aniso_U_23
    F1 0.0923(14) 0.0713(12) 0.0501(10) -0.0257(10) 0.0258(9) -0.0172(9)
    F2 0.0668(10) 0.0592(10) 0.0515(9) -0.0206(8) 0.0218(8) 0.0063(8)
    F3 0.0611(11) 0.1082(17) 0.0865(14) 0.0289(11) 0.0204(10) 0.0574(13)
    O1 0.0411(9) 0.0485(10) 0.0367(9) -0.0135(8) 0.0053(7) 0.0018(7)
    O2 0.0395(9) 0.0199(7) 0.0601(11) 0.0059(6) 0.0104(8) 0.0037(7)
    O3 0.0455(10) 0.0339(9) 0.0674(12) 0.0013(8) -0.0016(9) -0.0065(9)
    O4 0.0535(11) 0.0357(9) 0.0425(9) 0.0030(8) 0.0121(8) -0.0088(7)
    N1 0.0375(10) 0.0172(8) 0.0358(9) 0.0011(7) 0.0060(7) -0.0013(7)
    C1 0.0280(10) 0.0223(9) 0.0315(10) 0.0030(8) 0.0007(8) 0.0014(8)
    C2 0.0344(11) 0.0230(10) 0.0342(11) -0.0017(8) -0.0001(9) -0.0034(8)
    C3 0.0378(12) 0.0333(11) 0.0299(10) -0.0012(9) 0.0034(9) -0.0049(9)
    C4 0.0299(10) 0.0315(11) 0.0316(10) -0.0039(9) 0.0019(8) 0.0039(9)
    C5 0.0331(11) 0.0240(10) 0.0372(11) -0.0014(8) -0.0021(9) -0.0015(8)
    C6 0.0335(11) 0.0249(10) 0.0301(10) 0.0012(8) 0.0008(8) -0.0031(8)
    C7 0.0416(13) 0.0422(13) 0.0432(13) 0.0024(11) 0.0114(10) 0.0049(11)
    C8 0.0269(10) 0.0222(10) 0.0295(10) -0.0001(8) -0.0014(8) -0.0007(8)
    C9A 0.0309(19) 0.0166(10) 0.036(3) -0.0004(13) 0.0004(19) 0.000(2)
    C10A 0.0268(16) 0.0212(12) 0.0321(16) -0.0029(11) -0.0003(11) -0.0011(11)
    C11A 0.0264(13) 0.0200(11) 0.0303(13) -0.0010(9) -0.0018(9) -0.0006(10)
    C14A 0.0413(17) 0.022(2) 0.040(3) -0.0023(16) 0.009(2) 0.0008(19)
    C9B 0.0309(19) 0.0166(10) 0.036(3) -0.0004(13) 0.0004(19) 0.000(2)
    C10B 0.0268(16) 0.0212(12) 0.0321(16) -0.0029(11) -0.0003(11) -0.0011(11)
    C11B 0.0264(13) 0.0200(11) 0.0303(13) -0.0010(9) -0.0018(9) -0.0006(10)
    C14B 0.0413(17) 0.022(2) 0.040(3) -0.0023(16) 0.009(2) 0.0008(19)
    C12 0.0289(10) 0.0196(10) 0.0503(13) -0.0002(8) 0.0050(9) 0.0015(9)
    C13 0.0313(10) 0.0191(9) 0.0340(10) -0.0007(8) 0.0020(8) 0.0017(8)
    C15 0.0382(13) 0.0247(11) 0.0641(17) 0.0021(9) 0.0184(11) 0.0109(11)
    C16 0.0371(13) 0.0393(13) 0.0499(14) 0.0003(10) 0.0023(10) -0.0053(11)
    C17 0.0510(16) 0.0486(15) 0.0641(18) 0.0055(13) 0.0220(13) 0.0111(13)
    C18 0.064(2) 0.0525(18) 0.102(3) -0.0054(16) -0.0229(19) -0.0140(18)
    C19 0.0424(13) 0.0411(13) 0.0470(14) 0.0055(11) 0.0003(10) -0.0025(11)
_geom_special_details
;
All e.s.d.'s (except the e.s.d. in the dihedral angle between two l.s. planes)
are estimated using the full covariance matrix. The cell e.s.d.'s are taken
into account individually in the estimation of e.s.d.'s in distances, angles
and torsion angles; correlations between e.s.d.'s in cell parameters are only
used when they are defined by crystal symmetry. An approximate (isotropic)
treatment of cell e.s.d.'s is used for estimating e.s.d.'s involving l.s.
planes.
;
loop_
    _geom_bond_atom_site_label_1
    _geom_bond_atom_site_label_2
    _geom_bond_site_symmetry_2
    _geom_bond_distance
    _geom_bond_publ_flag
    F1 C7 . 1.331(3) ?
    F2 C7 . 1.316(3) ?
    F3 C7 . 1.311(3) ?
    O1 C7 . 1.328(3) ?
    O1 C4 . 1.416(3) ?
    O2 C12 . 1.235(3) ?
    O3 C15 . 1.185(3) ?
    O4 C15 . 1.352(3) ?
    O4 C16 . 1.487(3) ?
    N1 C8 . 1.361(3) ?
    N1 C1 . 1.405(3) ?
    N1 H1A . 0.8800 ?
    C1 C2 . 1.396(3) ?
    C1 C6 . 1.398(3) ?
    C2 C3 . 1.384(3) ?
    C2 H2A . 0.9500 ?
    C3 C4 . 1.384(3) ?
    C3 H3A . 0.9500 ?
    C4 C5 . 1.377(3) ?
    C5 C6 . 1.385(3) ?
    C5 H5A . 0.9500 ?
    C6 H6A . 0.9500 ?
    C8 C13 . 1.363(3) ?
    C8 C9B . 1.48(7) ?
    C8 C9A . 1.516(18) ?
    C9A C10A . 1.530(17) ?
    C9A H9AA . 0.9900 ?
    C9A H9AB . 0.9900 ?
    C10A C14A . 1.504(17) ?
    C10A C11A . 1.540(4) ?
    C10A H10A . 1.0000 ?
    C11A C15 . 1.515(3) ?
    C11A C12 . 1.559(3) ?
    C11A H11A . 1.0000 ?
    C14A H14A . 0.9800 ?
    C14A H14B . 0.9800 ?
    C14A H14C . 0.9800 ?
    C9B C10B . 1.50(7) ?
    C9B H9BA . 0.9900 ?
    C9B H9BB . 0.9900 ?
    C10B C11B . 1.520(15) ?
    C10B C14B . 1.63(7) ?
    C10B H10B . 1.0000 ?
    C11B C12 . 1.510(10) ?
    C11B C15 . 1.740(10) ?
    C11B H11B . 1.0000 ?
    C14B H14D . 0.9800 ?
    C14B H14E . 0.9800 ?
    C14B H14F . 0.9800 ?
    C12 C13 . 1.432(3) ?
    C13 H13A . 0.9500 ?
    C16 C18 . 1.503(4) ?
    C16 C19 . 1.512(3) ?
    C16 C17 . 1.523(4) ?
    C17 H17A . 0.9800 ?
    C17 H17B . 0.9800 ?
    C17 H17C . 0.9800 ?
    C18 H18A . 0.9800 ?
    C18 H18B . 0.9800 ?
    C18 H18C . 0.9800 ?
    C19 H19A . 0.9800 ?
    C19 H19B . 0.9800 ?
    C19 H19C . 0.9800 ?
loop_
    _geom_angle_atom_site_label_1
    _geom_angle_atom_site_label_2
    _geom_angle_atom_site_label_3
    _geom_angle_site_symmetry_1
    _geom_angle_site_symmetry_3
    _geom_angle
    _geom_angle_publ_flag
    C7 O1 C4 . . 118.68(19) ?
    C15 O4 C16 . . 119.42(19) ?
    C8 N1 C1 . . 129.19(17) ?
    C8 N1 H1A . . 115.4 ?
    C1 N1 H1A . . 115.4 ?
    C2 C1 C6 . . 119.10(19) ?
    C2 C1 N1 . . 117.59(18) ?
    C6 C1 N1 . . 123.18(19) ?
    C3 C2 C1 . . 120.8(2) ?
    C3 C2 H2A . . 119.6 ?
    C1 C2 H2A . . 119.6 ?
    C2 C3 C4 . . 119.0(2) ?
    C2 C3 H3A . . 120.5 ?
    C4 C3 H3A . . 120.5 ?
    C5 C4 C3 . . 121.3(2) ?
    C5 C4 O1 . . 116.67(19) ?
    C3 C4 O1 . . 122.0(2) ?
    C4 C5 C6 . . 119.9(2) ?
    C4 C5 H5A . . 120.1 ?
    C6 C5 H5A . . 120.1 ?
    C5 C6 C1 . . 120.0(2) ?
    C5 C6 H6A . . 120.0 ?
    C1 C6 H6A . . 120.0 ?
    F3 C7 F2 . . 110.1(2) ?
    F3 C7 O1 . . 114.7(2) ?
    F2 C7 O1 . . 108.6(2) ?
    F3 C7 F1 . . 105.3(3) ?
    F2 C7 F1 . . 106.2(2) ?
    O1 C7 F1 . . 111.7(2) ?
    N1 C8 C13 . . 126.06(19) ?
    N1 C8 C9B . . 111(2) ?
    C13 C8 C9B . . 122(2) ?
    N1 C8 C9A . . 113.0(6) ?
    C13 C8 C9A . . 121.0(6) ?
    C9B C8 C9A . . 6(3) ?
    C8 C9A C10A . . 114.8(10) ?
    C8 C9A H9AA . . 108.6 ?
    C10A C9A H9AA . . 108.6 ?
    C8 C9A H9AB . . 108.6 ?
    C10A C9A H9AB . . 108.6 ?
    H9AA C9A H9AB . . 107.5 ?
    C14A C10A C9A . . 108.7(8) ?
    C14A C10A C11A . . 113.0(5) ?
    C9A C10A C11A . . 108.2(7) ?
    C14A C10A H10A . . 108.9 ?
    C9A C10A H10A . . 108.9 ?
    C11A C10A H10A . . 108.9 ?
    C15 C11A C10A . . 114.4(2) ?
    C15 C11A C12 . . 109.83(19) ?
    C10A C11A C12 . . 108.5(2) ?
    C15 C11A H11A . . 108.0 ?
    C10A C11A H11A . . 108.0 ?
    C12 C11A H11A . . 108.0 ?
    C8 C9B C10B . . 111(4) ?
    C8 C9B H9BA . . 109.5 ?
    C10B C9B H9BA . . 109.5 ?
    C8 C9B H9BB . . 109.5 ?
    C10B C9B H9BB . . 109.5 ?
    H9BA C9B H9BB . . 108.1 ?
    C9B C10B C11B . . 108(2) ?
    C9B C10B C14B . . 113(4) ?
    C11B C10B C14B . . 110(2) ?
    C9B C10B H10B . . 108.4 ?
    C11B C10B H10B . . 108.4 ?
    C14B C10B H10B . . 108.4 ?
    C12 C11B C10B . . 106.5(8) ?
    C12 C11B C15 . . 101.2(6) ?
    C10B C11B C15 . . 102.4(8) ?
    C12 C11B H11B . . 115.0 ?
    C10B C11B H11B . . 115.0 ?
    C15 C11B H11B . . 115.0 ?
    C10B C14B H14D . . 109.5 ?
    C10B C14B H14E . . 109.5 ?
    H14D C14B H14E . . 109.5 ?
    C10B C14B H14F . . 109.5 ?
    H14D C14B H14F . . 109.5 ?
    H14E C14B H14F . . 109.5 ?
    O2 C12 C13 . . 123.3(2) ?
    O2 C12 C11B . . 115.9(4) ?
    C13 C12 C11B . . 112.7(4) ?
    O2 C12 C11A . . 119.9(2) ?
    C13 C12 C11A . . 116.59(18) ?
    C11B C12 C11A . . 35.1(4) ?
    C8 C13 C12 . . 122.08(19) ?
    C8 C13 H13A . . 119.0 ?
    C12 C13 H13A . . 119.0 ?
    O3 C15 O4 . . 125.9(2) ?
    O3 C15 C11A . . 120.0(2) ?
    O4 C15 C11A . . 114.0(2) ?
    O3 C15 C11B . . 149.8(4) ?
    O4 C15 C11B . . 83.5(4) ?
    C11A C15 C11B . . 32.1(3) ?
    O4 C16 C18 . . 102.5(2) ?
    O4 C16 C19 . . 108.8(2) ?
    C18 C16 C19 . . 111.5(2) ?
    O4 C16 C17 . . 110.3(2) ?
    C18 C16 C17 . . 110.6(3) ?
    C19 C16 C17 . . 112.6(2) ?
    C16 C17 H17A . . 109.5 ?
    C16 C17 H17B . . 109.5 ?
    H17A C17 H17B . . 109.5 ?
    C16 C17 H17C . . 109.5 ?
    H17A C17 H17C . . 109.5 ?
    H17B C17 H17C . . 109.5 ?
    C16 C18 H18A . . 109.5 ?
    C16 C18 H18B . . 109.5 ?
    H18A C18 H18B . . 109.5 ?
    C16 C18 H18C . . 109.5 ?
    H18A C18 H18C . . 109.5 ?
    H18B C18 H18C . . 109.5 ?
    C16 C19 H19A . . 109.5 ?
    C16 C19 H19B . . 109.5 ?
    H19A C19 H19B . . 109.5 ?
    C16 C19 H19C . . 109.5 ?
    H19A C19 H19C . . 109.5 ?
    H19B C19 H19C . . 109.5 ?
loop_
    _geom_torsion_atom_site_label_1
    _geom_torsion_atom_site_label_2
    _geom_torsion_atom_site_label_3
    _geom_torsion_atom_site_label_4
    _geom_torsion_site_symmetry_1
    _geom_torsion_site_symmetry_2
    _geom_torsion_site_symmetry_3
    _geom_torsion_site_symmetry_4
    _geom_torsion
    _geom_torsion_publ_flag
    C8 N1 C1 C2 . . . . 153.2(2) ?
    C8 N1 C1 C6 . . . . -31.0(3) ?
    C6 C1 C2 C3 . . . . 0.0(3) ?
    N1 C1 C2 C3 . . . . 176.0(2) ?
    C1 C2 C3 C4 . . . . 0.7(3) ?
    C2 C3 C4 C5 . . . . -1.0(3) ?
    C2 C3 C4 O1 . . . . -177.2(2) ?
    C7 O1 C4 C5 . . . . 123.9(2) ?
    C7 O1 C4 C3 . . . . -59.7(3) ?
    C3 C4 C5 C6 . . . . 0.5(3) ?
    O1 C4 C5 C6 . . . . 176.93(19) ?
    C4 C5 C6 C1 . . . . 0.2(3) ?
    C2 C1 C6 C5 . . . . -0.4(3) ?
    N1 C1 C6 C5 . . . . -176.20(19) ?
    C4 O1 C7 F3 . . . . -44.1(3) ?
    C4 O1 C7 F2 . . . . -167.7(2) ?
    C4 O1 C7 F1 . . . . 75.5(3) ?
    C1 N1 C8 C13 . . . . -11.5(4) ?
    C1 N1 C8 C9B . . . . 174(2) ?
    C1 N1 C8 C9A . . . . 168.4(6) ?
    N1 C8 C9A C10A . . . . 161.2(6) ?
    C13 C8 C9A C10A . . . . -19.0(11) ?
    C9B C8 C9A C10A . . . .  9E1(3)
                                   ?
    C8 C9A C10A C14A . . . . 170.9(8) ?
    C8 C9A C10A C11A . . . . 47.8(9) ?
    C14A C10A C11A C15 . . . . 56.9(7) ?
    C9A C10A C11A C15 . . . . 177.4(6) ?
    C14A C10A C11A C12 . . . . 179.9(6) ?
    C9A C10A C11A C12 . . . . -59.6(6) ?
    N1 C8 C9B C10B . . . . -166(2) ?
    C13 C8 C9B C10B . . . . 19(4) ?
    C9A C8 C9B C10B . . . .  -6E1(3)
                                    ?
    C8 C9B C10B C11B . . . . -51(4) ?
    C8 C9B C10B C14B . . . . -173(3) ?
    C9B C10B C11B C12 . . . . 69(3) ?
    C14B C10B C11B C12 . . . . -167(2) ?
    C9B C10B C11B C15 . . . . 174(3) ?
    C14B C10B C11B C15 . . . . -61(2) ?
    C10B C11B C12 O2 . . . . 157.3(6) ?
    C15 C11B C12 O2 . . . . 50.7(6) ?
    C10B C11B C12 C13 . . . . -52.9(8) ?
    C15 C11B C12 C13 . . . . -159.6(3) ?
    C10B C11B C12 C11A . . . . 51.5(7) ?
    C15 C11B C12 C11A . . . . -55.2(5) ?
    C15 C11A C12 O2 . . . . -14.0(3) ?
    C10A C11A C12 O2 . . . . -139.7(2) ?
    C15 C11A C12 C13 . . . . 171.5(2) ?
    C10A C11A C12 C13 . . . . 45.8(3) ?
    C15 C11A C12 C11B . . . . 79.3(7) ?
    C10A C11A C12 C11B . . . . -46.4(7) ?
    N1 C8 C13 C12 . . . . -177.9(2) ?
    C9B C8 C13 C12 . . . . -4(3) ?
    C9A C8 C13 C12 . . . . 2.3(7) ?
    O2 C12 C13 C8 . . . . 169.1(2) ?
    C11B C12 C13 C8 . . . . 22.0(5) ?
    C11A C12 C13 C8 . . . . -16.5(3) ?
    C16 O4 C15 O3 . . . . 4.9(4) ?
    C16 O4 C15 C11A . . . . -172.1(2) ?
    C16 O4 C15 C11B . . . . 177.6(4) ?
    C10A C11A C15 O3 . . . . -141.6(2) ?
    C12 C11A C15 O3 . . . . 96.1(3) ?
    C10A C11A C15 O4 . . . . 35.6(3) ?
    C12 C11A C15 O4 . . . . -86.7(2) ?
    C10A C11A C15 C11B . . . . 55.1(6) ?
    C12 C11A C15 C11B . . . . -67.2(6) ?
    C12 C11B C15 O3 . . . . 36.2(11) ?
    C10B C11B C15 O3 . . . . -73.7(10) ?
    C12 C11B C15 O4 . . . . -132.0(5) ?
    C10B C11B C15 O4 . . . . 118.2(7) ?
    C12 C11B C15 C11A . . . . 65.9(6) ?
    C10B C11B C15 C11A . . . . -44.0(6) ?
    C15 O4 C16 C18 . . . . 173.6(2) ?
    C15 O4 C16 C19 . . . . -68.2(3) ?
    C15 O4 C16 C17 . . . . 55.8(3) ?
loop_
    _geom_hbond_atom_site_label_D
    _geom_hbond_atom_site_label_H
    _geom_hbond_atom_site_label_A
    _geom_hbond_site_symmetry_A
    _geom_hbond_distance_DH
    _geom_hbond_distance_HA
    _geom_hbond_distance_DA
    _geom_hbond_angle_DHA
    N1 H1A O2 2_656 0.88 2.08 2.886(2) 152.8
    C2 H2A O2 2_656 0.95 2.58 3.333(3) 136.4
    C6 H6A O3 3_666 0.95 2.55 3.385(3) 147.4
    C9B H9BA O3 4_576 0.99 2.44 3.40(6) 162.1
data_global
_journal_date_recd_electronic     2010-11-11
_journal_date_accepted     2010-11-12
_journal_name_full     'Acta Crystallographica, Section E'
_journal_year     2010
_journal_volume     66
_journal_issue     12
_journal_page_first     o3229
_journal_page_last     o3229
_journal_paper_category     QO
_journal_coeditor_code     HG2750
_publ_contact_author_name     'Ray J. Butcher'
_publ_contact_author_address
;
Department of Chemistry
Howard University
525 College Street NW
Washington DC 20059
USA
;
_publ_contact_author_email     'rbutcher99@yahoo.com'
_publ_contact_author_fax     '202-806-5442'
_publ_contact_author_phone     '202-806-9892'
_publ_section_title
;
<i>tert</i>-Butyl
6-methyl-2-oxo-4-[4-(trifluoromethoxy)anilino]cyclohex-3-ene-1-carboxylate
;
loop_
    _publ_author_name
    _publ_author_footnote
    _publ_author_address
    'Alexander, Mariano S.' ?
;
Department of Pharmaceutical Sciences
Howard University
2300 4th Street NW
Washington
DC 20059
USA
;
    'North, Henry' .
;
Department of Pharmaceutical Sciences
Howard University
2300 4th Street NW
Washington
DC 20059
USA
;
    'Scott, Kenneth R.' .
;
Department of Pharmaceutical Sciences
Howard University
2300 4th Street NW
Washington
DC 20059
USA
;
    'Butcher, Ray J.' .
;
Department of Chemistry
Howard University
525 College Street NW
Washington
DC 20059
USA
;
