# Supplementary material for: tert-Butyl 6-methyl-2-oxo-4-[4-(trifluoro­meth­oxy)anilino]cyclo­hex-3-ene-1-carboxyl­ate
Source: Acta Crystallogr Sect E Struct Rep Online. 2010 Nov 20;66(Pt 12):o3229. doi: 10.1107/S1600536810046969 (PMC3011753; doi:10.1107/S1600536810046969)
Supplement: Supplementary file 2 [file e-66-o3229-Isup2.hkl]

# 
# h,k,l, Fc-squared, Fo-squared, sigma(Fo-squared) and status flag 
# 
data_I
_shelx_title '    henry9 in P2(1)/c' 
_shelx_refln_list_code          4 
_shelx_F_calc_maximum      191.09 
_exptl_crystal_F_000       808.00 
_reflns_d_resolution_high  0.8014 
 
loop_ 
 _symmetry_equiv_pos_as_xyz 
 'x, y, z' 
 '-x, y+1/2, -z+1/2' 
 '-x, -y, -z' 
 'x, -y-1/2, z-1/2' 
 
_cell_length_a    13.7896 
_cell_length_b    12.0820 
_cell_length_c    11.0023 
_cell_angle_alpha  90.000 
_cell_angle_beta   91.198 
_cell_angle_gamma  90.000 
 
_shelx_F_squared_multiplier     1.000 
 
loop_ 
 _refln_index_h 
 _refln_index_k 
 _refln_index_l 
 _refln_F_squared_calc 
 _refln_F_squared_meas 
 _refln_F_squared_sigma 
 _refln_observed_status 
   2   0   0      587.71      524.90      4.87 o 
   3   0   0     6158.19     5727.54     19.00 o 
   4   0   0     7504.55     6772.34     24.54 o 
   5   0   0      147.02      111.82      4.69 o 
   6   0   0      113.94      115.89      5.18 o 
   7   0   0       68.37       66.73      4.91 o 
   8   0   0      190.74      157.78      6.85 o 
   9   0   0       36.39       28.64      4.56 o 
  10   0   0      780.87      778.64     14.75 o 
  11   0   0      163.78      135.35      4.34 o 
  12   0   0        9.77       11.70      3.45 o 
  13   0   0       34.39       38.07      4.01 o 
  14   0   0       50.55       51.61      3.93 o 
  15   0   0       30.84       25.96      3.27 o 
  16   0   0       14.56       26.70      2.91 o 
   1   1   0      289.95      343.33      3.69 o 
   2   1   0      593.66      631.26      4.24 o 
   3   1   0     2225.91     2294.76      8.99 o 
   4   1   0        8.11        6.28      1.61 o 
   5   1   0      401.97      364.76      4.12 o 
   6   1   0      785.44      789.44      7.83 o 
   7   1   0       27.37       70.08      3.48 o 
   8   1   0      384.59      350.30     15.11 o 
   9   1   0      354.36      337.88      7.05 o 
  10   1   0      485.67      496.04      8.64 o 
  11   1   0     1966.33     1910.28      9.08 o 
  12   1   0      272.05      254.04      4.53 o 
  13   1   0       17.32       16.18      2.53 o 
  14   1   0        1.49        0.79      2.24 o 
  15   1   0       20.35       18.56      2.25 o 
  16   1   0        0.56        2.36      1.73 o 
   0   2   0     2458.58     2233.45      9.90 o 
   1   2   0     8065.37     8230.88     21.52 o 
   2   2   0      519.32      513.13      8.40 o 
   3   2   0      177.77      206.65      3.75 o 
   4   2   0      592.00      698.17      5.92 o 
   5   2   0      840.33      823.53     12.60 o 
   6   2   0       75.87      103.42      4.21 o 
   7   2   0       11.48       24.55      2.90 o 
   8   2   0      133.54      141.60      4.63 o 
   9   2   0      133.06      100.82      6.68 o 
  10   2   0        8.52        0.95      1.77 o 
  11   2   0        0.11        1.24      1.68 o 
  12   2   0       25.87       24.49      2.19 o 
  13   2   0      729.52      694.90      6.70 o 
  14   2   0       25.07       20.32      2.34 o 
  15   2   0        1.99        3.60      2.88 o 
  16   2   0        0.04        0.61      2.76 o 
   1   3   0      287.04      409.31      4.96 o 
   2   3   0    20019.68    19330.96     99.64 o 
   3   3   0      297.67      300.96      4.45 o 
   4   3   0      134.85      149.78      4.04 o 
   5   3   0      249.05      291.98     11.62 o 
   6   3   0       51.61       45.89      2.97 o 
   7   3   0     1698.65     1680.31     26.21 o 
   8   3   0        6.26       16.37      2.94 o 
   9   3   0      231.98      259.43      9.59 o 
  10   3   0      163.67      189.83      7.13 o 
  11   3   0      121.30      112.87      2.45 o 
  12   3   0      146.19      165.72      4.19 o 
  13   3   0      182.50      194.15      5.46 o 
  14   3   0       99.85       81.30      4.45 o 
  15   3   0      140.79      135.89      4.46 o 
  16   3   0      144.92      143.49      4.10 o 
   0   4   0       34.61       60.50      3.72 o 
   1   4   0      984.25      904.68      5.66 o 
   2   4   0      239.34      292.04      5.36 o 
   3   4   0      161.78      223.41      3.86 o 
   4   4   0       10.17        3.50      1.98 o 
   5   4   0     4727.55     4710.44     17.72 o 
   6   4   0      535.61      599.03      7.31 o 
   7   4   0      123.83      121.84     13.43 o 
   8   4   0      625.38      630.21     34.92 o 
   9   4   0       75.15       63.13      6.11 o 
  10   4   0       88.35       83.89      2.88 o 
  11   4   0      264.82      234.18      4.53 o 
  12   4   0      361.04      355.04      8.78 o 
  13   4   0        3.06        3.27      2.44 o 
  14   4   0        1.57        1.59      3.17 o 
  15   4   0       73.28       83.86      2.73 o 
  16   4   0        3.46        0.61      2.34 o 
   1   5   0     3235.89     3398.84     27.41 o 
   2   5   0      282.71      378.88      6.09 o 
   3   5   0      528.62      518.46      6.50 o 
   4   5   0      305.68      307.52     11.36 o 
   5   5   0       19.34       23.75      2.34 o 
   6   5   0      120.93      111.18      6.61 o 
   7   5   0        0.59        1.61      4.67 o 
   8   5   0      313.68      337.33     10.97 o 
   9   5   0       57.17       47.36      3.27 o 
  10   5   0      368.06      358.97      6.77 o 
  11   5   0       25.68       28.47      2.75 o 
  12   5   0       25.43       24.03      2.69 o 
  13   5   0       41.90       38.03      2.70 o 
  14   5   0      107.54       97.67      4.03 o 
  15   5   0       20.91       23.25      3.02 o 
  16   5   0       74.29       69.15      2.71 o 
   0   6   0     1860.88     1893.58     38.59 o 
   1   6   0      514.79      453.54      8.02 o 
   2   6   0      387.90      483.58      6.89 o 
   3   6   0      584.88      509.12      7.20 o 
   4   6   0       45.99       53.99      4.82 o 
   5   6   0      510.27      514.44     11.17 o 
   6   6   0       14.22       21.84      4.80 o 
   7   6   0      115.51       86.87      6.32 o 
   8   6   0      426.84      444.12     36.39 o 
   9   6   0     1513.32     1419.24     53.12 o 
  10   6   0        0.00        0.68      2.33 o 
  11   6   0      732.78      688.87      8.88 o 
  12   6   0      380.36      352.28      4.94 o 
  13   6   0       72.85       76.16      2.36 o 
  14   6   0        7.29        4.59      2.03 o 
  15   6   0        3.29        7.37      2.36 o 
   1   7   0     1549.31     1734.31     13.27 o 
   2   7   0      339.91      355.98      6.57 o 
   3   7   0        0.77        1.31      2.51 o 
   4   7   0      204.43      217.71      8.24 o 
   5   7   0      553.89      595.18     12.87 o 
   6   7   0       19.15       17.67      5.07 o 
   7   7   0       41.29       40.23      6.12 o 
   8   7   0      164.69      177.42     15.45 o 
   9   7   0        3.59        5.41      3.64 o 
  10   7   0        0.01        0.18      3.77 o 
  11   7   0        0.31        0.16      3.84 o 
  12   7   0      174.91      179.78      3.84 o 
  13   7   0       12.40       14.02      2.13 o 
  14   7   0       26.43       17.68      2.55 o 
   0   8   0     1467.29     1613.10     80.72 o 
   1   8   0      144.30      167.05      6.55 o 
   2   8   0        0.14        4.52      2.84 o 
   3   8   0        2.76       11.56      3.05 o 
   4   8   0       68.65      100.87      3.92 o 
   5   8   0       63.79       65.45      2.77 o 
   6   8   0      435.22      405.97      7.69 o 
   7   8   0      115.68      106.85      3.32 o 
   8   8   0      293.89      345.97      7.84 o 
   9   8   0       28.63       27.73      3.81 o 
  10   8   0       80.28       70.97      4.64 o 
  11   8   0       42.75       32.08      4.05 o 
  12   8   0       92.52       93.61      4.41 o 
  13   8   0        0.96        4.64      2.80 o 
   1   9   0      265.83      274.02      4.56 o 
   2   9   0      191.30      173.29      3.42 o 
   3   9   0        9.30       12.92      1.44 o 
   4   9   0      293.04      296.92      7.32 o 
   5   9   0      195.74      217.02      4.63 o 
   6   9   0      126.21      123.97      3.94 o 
   7   9   0      193.29      173.85      4.25 o 
   8   9   0       25.99       34.24      3.47 o 
   9   9   0        0.18       -0.52      3.23 o 
  10   9   0       29.29       28.71      2.56 o 
  11   9   0       24.15       30.50      3.65 o 
  12   9   0        2.61        6.99      3.03 o 
  13   9   0       24.67       18.24      2.67 o 
   0  10   0      441.80      402.41      7.53 o 
   1  10   0       91.84       77.89      2.09 o 
   2  10   0      109.00      109.97      2.28 o 
   3  10   0      462.81      400.23      4.69 o 
   4  10   0      294.16      254.22      8.12 o 
   5  10   0      875.15      832.86      8.27 o 
   6  10   0      321.49      313.74      5.40 o 
   7  10   0       24.19       18.25      2.76 o 
   8  10   0       68.71       64.42      3.06 o 
   9  10   0      128.47      130.28      9.77 o 
  10  10   0        8.99        5.50      2.17 o 
  11  10   0        2.24        1.60      2.88 o 
  12  10   0        0.40        0.95      2.35 o 
   1  11   0      102.12      100.59      2.52 o 
   2  11   0       28.86       26.91      2.00 o 
   3  11   0     1149.71     1206.29     34.52 o 
   4  11   0       62.85       49.39      3.27 o 
   5  11   0        7.01       14.37      2.80 o 
   6  11   0        7.77        8.94      2.63 o 
   7  11   0        2.93        6.71      2.44 o 
   8  11   0       71.89       77.21      2.41 o 
   9  11   0        8.52       10.42      2.14 o 
  10  11   0       37.05       44.79      2.06 o 
  11  11   0        8.03        7.13      2.32 o 
   0  12   0       49.12       59.84      3.17 o 
   1  12   0        0.00        1.01      1.74 o 
   2  12   0       60.35       54.81      2.16 o 
   3  12   0      114.77      109.54      4.82 o 
   4  12   0      181.73      168.02      4.23 o 
   5  12   0       12.03       13.49      2.75 o 
   6  12   0        1.88        2.27      2.43 o 
   7  12   0       73.07       83.57      2.32 o 
   8  12   0       72.88       84.77      2.59 o 
   9  12   0      311.83      351.15      3.49 o 
  10  12   0        0.04        0.70      1.92 o 
   1  13   0      285.93      285.83      4.93 o 
   2  13   0       50.27       41.14      2.79 o 
   3  13   0       10.02       11.24      2.48 o 
   4  13   0        3.47        2.70      2.32 o 
   5  13   0       16.19       12.95      2.31 o 
   6  13   0       32.29       35.09      1.76 o 
   7  13   0       48.73       56.16      2.06 o 
   8  13   0       77.45       85.48      2.88 o 
   0  14   0      293.26      273.22      5.45 o 
   1  14   0       27.86       39.27      3.36 o 
   2  14   0       48.84       51.55      3.52 o 
   3  14   0       27.02       28.89      3.24 o 
   4  14   0       69.59       80.06      3.60 o 
   5  14   0        3.14        9.67      2.63 o 
   6  14   0       11.77       12.13      2.12 o 
 -16   1   1       19.94       19.44      2.81 o 
 -15   1   1      386.29      349.25     11.73 o 
 -14   1   1        2.12        1.29      2.30 o 
 -13   1   1       51.24       38.80      3.87 o 
 -12   1   1        5.50        5.18      2.56 o 
 -11   1   1     1532.52     1438.71      8.34 o 
 -10   1   1     1155.26     1109.09     12.75 o 
  -9   1   1      613.09      567.73      8.58 o 
  -8   1   1       87.17      112.73      4.24 o 
  -7   1   1     3400.45     3319.52     24.57 o 
  -6   1   1     1107.07     1151.51     13.41 o 
  -5   1   1     1544.56     1294.29     12.93 o 
  -4   1   1        3.90        7.84      2.17 o 
  -3   1   1     3508.82     3179.89     15.42 o 
  -2   1   1     2170.10     2205.24     10.97 o 
  -1   1   1     3817.10     4631.25     13.80 o 
   0   1   1      258.06      180.82      2.62 o 
   1   1   1      749.89      800.48      3.85 o 
   2   1   1     2093.80     2119.31      5.16 o 
   3   1   1     9759.08     9772.83    124.07 o 
   4   1   1      459.22      438.34     12.18 o 
   5   1   1      513.07      466.87      5.72 o 
   6   1   1      834.84      711.61      7.57 o 
   7   1   1      243.48      238.72      6.70 o 
   8   1   1       76.15       88.87      3.22 o 
   9   1   1       18.60       12.00      2.99 o 
  10   1   1      235.33      223.88      4.83 o 
  11   1   1      174.26      174.65      2.73 o 
  12   1   1      487.72      463.28     10.29 o 
  13   1   1       56.31       61.69      2.94 o 
  14   1   1       68.41       64.78      2.83 o 
  15   1   1        1.63        3.08      2.10 o 
  16   1   1       32.02       31.12      1.94 o 
 -16   2   1       22.69       25.14      2.85 o 
 -15   2   1        1.72        4.79      1.88 o 
 -14   2   1       32.78       40.16      2.61 o 
 -13   2   1      144.48      146.78      3.83 o 
 -12   2   1       39.22       41.96      2.35 o 
 -11   2   1       53.00       67.48      2.19 o 
 -10   2   1       68.22       73.88      2.08 o 
  -9   2   1      648.85      584.53     14.39 o 
  -8   2   1     1745.53     1722.69     20.24 o 
  -7   2   1      362.97      393.09      9.57 o 
  -6   2   1      992.64      944.56     13.05 o 
  -5   2   1      733.55      719.61      6.83 o 
  -4   2   1     4975.94     4703.03     15.72 o 
  -3   2   1      201.42      124.66      2.21 o 
  -2   2   1     4989.66     4666.06     33.61 o 
  -1   2   1     5521.00     5671.94     56.95 o 
   0   2   1     2546.73     2115.86      9.07 o 
   1   2   1    27325.21    26142.98     79.86 o 
   2   2   1     6024.80     5989.79     12.70 o 
   3   2   1        7.27       29.27      1.37 o 
   4   2   1     6920.28     6430.79     17.96 o 
   5   2   1      695.02      569.69      6.32 o 
   6   2   1      118.96      114.58      3.12 o 
   7   2   1        2.18        9.45      2.61 o 
   8   2   1        7.23        5.92      2.57 o 
   9   2   1       13.03        9.46      2.82 o 
  10   2   1      748.91      795.33      8.07 o 
  11   2   1      840.98      749.68      4.92 o 
  12   2   1      142.58      149.79      3.04 o 
  13   2   1       57.96       55.55      2.92 o 
  14   2   1        9.15        8.45      3.41 o 
  15   2   1        9.41        9.26      3.22 o 
  16   2   1       20.23       18.42      2.81 o 
 -16   3   1       13.05        7.49      1.80 o 
 -15   3   1       45.94       31.81      3.34 o 
 -14   3   1      206.98      202.50      5.76 o 
 -13   3   1      180.04      167.85      4.41 o 
 -12   3   1       12.70       14.10      2.05 o 
 -11   3   1        0.75        7.83      1.80 o 
 -10   3   1      161.87      157.47      3.10 o 
  -9   3   1      165.88      185.68      8.43 o 
  -8   3   1      186.67      207.54      8.33 o 
  -7   3   1     1431.30     1555.21     18.68 o 
  -6   3   1       62.74       66.14      5.47 o 
  -5   3   1       63.27       61.79      2.21 o 
  -4   3   1      113.81      126.28      2.40 o 
  -3   3   1       78.47       99.99      2.84 o 
  -2   3   1      649.54      605.33     10.80 o 
  -1   3   1     6251.38     6512.23     27.89 o 
   0   3   1     1395.88     1553.43      6.07 o 
   1   3   1      113.83       92.48      3.04 o 
   2   3   1     1002.05      966.80     13.42 o 
   3   3   1      709.69      575.11      4.34 o 
   4   3   1     1840.09     1685.31     22.60 o 
   5   3   1      946.08      949.28     21.09 o 
   6   3   1      387.80      338.37      5.70 o 
   7   3   1     2075.63     1902.14     56.91 o 
   8   3   1      680.36      589.31      8.47 o 
   9   3   1      170.68      179.53      5.66 o 
  10   3   1      358.42      356.34      4.62 o 
  11   3   1       12.03       24.60      1.98 o 
  12   3   1       20.34       20.97      2.07 o 
  13   3   1        0.07        2.53      3.36 o 
  14   3   1      133.34      119.45      4.80 o 
  15   3   1       25.35       27.11      3.36 o 
  16   3   1        0.57        1.53      2.54 o 
 -16   4   1        8.33        7.23      2.37 o 
 -15   4   1        2.31        2.25      2.73 o 
 -14   4   1        0.60        3.23      3.18 o 
 -13   4   1        5.60        5.76      2.43 o 
 -12   4   1      148.47      128.78      3.73 o 
 -11   4   1      216.67      205.94      4.27 o 
 -10   4   1        2.71        4.29      2.09 o 
  -9   4   1     1167.06     1088.53      7.39 o 
  -8   4   1        9.60       -0.29      4.12 o 
  -7   4   1        1.56        4.81      4.74 o 
  -6   4   1      755.80      811.48     13.56 o 
  -5   4   1      118.58      157.51      3.24 o 
  -4   4   1        4.55        6.29      1.40 o 
  -3   4   1        4.02        4.93      1.30 o 
  -2   4   1      144.65      145.72      3.73 o 
  -1   4   1      234.77      278.05      4.96 o 
   0   4   1     1039.03     1109.79      6.13 o 
   1   4   1      179.20      180.37      2.76 o 
   2   4   1      457.23      456.84      4.81 o 
   3   4   1     1580.47     1597.98      8.56 o 
   4   4   1      153.61      156.08      3.73 o 
   5   4   1     1180.25     1156.57      9.34 o 
   6   4   1      132.85      161.73      4.42 o 
   7   4   1       61.77       65.69      3.58 o 
   8   4   1      230.19      238.02     16.61 o 
   9   4   1      126.81      117.02      2.74 o 
  10   4   1        1.03        2.79      2.12 o 
  11   4   1      435.30      420.81      5.46 o 
  12   4   1      298.93      272.28      4.74 o 
  13   4   1       33.53       40.74      2.82 o 
  14   4   1      128.78      123.90      3.38 o 
  15   4   1        0.03        0.31      2.85 o 
  16   4   1        5.46        6.47      2.40 o 
 -16   5   1       14.79       13.49      2.15 o 
 -15   5   1       30.05       33.17      2.04 o 
 -14   5   1      297.41      293.71     12.76 o 
 -13   5   1        5.25        4.36      2.36 o 
 -12   5   1        4.64        9.43      2.62 o 
 -11   5   1       11.37       17.12      2.72 o 
 -10   5   1      249.90      270.17      5.59 o 
  -9   5   1       68.38       69.49      2.74 o 
  -8   5   1       68.55       71.64      6.71 o 
  -7   5   1       12.50       10.49      4.45 o 
  -6   5   1     7055.24     7386.41     41.85 o 
  -5   5   1      185.36      154.25      6.96 o 
  -4   5   1     1167.48     1190.28     42.12 o 
  -3   5   1       56.32       34.51      4.38 o 
  -2   5   1      249.77      290.30      5.38 o 
  -1   5   1      146.25      167.50      4.30 o 
   0   5   1     3629.67     3666.83     11.58 o 
   1   5   1     4408.86     4540.51     23.05 o 
   2   5   1     1410.38     1489.92     10.70 o 
   3   5   1      268.36      271.06      3.77 o 
   4   5   1      388.24      400.61      4.59 o 
   5   5   1      260.07      316.10      9.19 o 
   6   5   1       12.88       35.41      2.88 o 
   7   5   1      330.36      262.59      5.80 o 
   8   5   1      621.58      562.68     13.35 o 
   9   5   1      522.53      465.99      5.32 o 
  10   5   1        9.25       13.82      2.41 o 
  11   5   1      403.29      446.64      5.59 o 
  12   5   1        0.10        2.10      2.37 o 
  13   5   1       35.45       34.21      2.17 o 
  14   5   1       39.58       48.69      3.87 o 
  15   5   1        3.82        5.38      2.62 o 
  16   5   1        6.82        1.78      2.05 o 
 -15   6   1        0.48        0.88      2.11 o 
 -14   6   1       22.78       21.50      1.68 o 
 -13   6   1       11.14        8.88      2.25 o 
 -12   6   1        1.93        6.15      2.41 o 
 -11   6   1        2.93        7.48      2.54 o 
 -10   6   1        1.79        3.61      2.37 o 
  -9   6   1      340.79      333.72      5.87 o 
  -8   6   1     1162.10     1204.26     32.00 o 
  -7   6   1      549.56      547.75     13.33 o 
  -6   6   1      320.84      360.06     10.62 o 
  -5   6   1       81.27       95.53      6.45 o 
  -4   6   1        6.88        8.23      4.48 o 
  -3   6   1      916.78      890.79     14.13 o 
  -2   6   1      279.90      218.32      5.26 o 
  -1   6   1      229.81      227.14      6.40 o 
   0   6   1      855.57      949.62      8.74 o 
   1   6   1      671.38      926.99     16.20 o 
   2   6   1       90.65       89.39      2.57 o 
   3   6   1        5.57       13.98      1.85 o 
   4   6   1       58.34       90.06      3.67 o 
   5   6   1       80.81       91.77      5.97 o 
   6   6   1       38.54       48.84      5.46 o 
   7   6   1      150.79      190.71      8.32 o 
   8   6   1        0.93        8.83      5.29 o 
   9   6   1       62.95       58.30      3.68 o 
  10   6   1      173.18      181.94     10.34 o 
  11   6   1      238.55      245.06      6.15 o 
  12   6   1      220.59      213.49      4.39 o 
  13   6   1       31.25       27.95      2.53 o 
  14   6   1        7.43        8.74      3.00 o 
  15   6   1        9.31       10.03      2.47 o 
 -14   7   1        1.44        1.68      1.68 o 
 -13   7   1        0.71        1.32      1.57 o 
 -12   7   1        5.49        2.76      2.19 o 
 -11   7   1      225.29      229.52      6.47 o 
 -10   7   1      108.06      119.94      5.27 o 
  -9   7   1     1121.39     1312.55     13.78 o 
  -8   7   1        9.65       19.71      3.40 o 
  -7   7   1      204.63      197.05      4.29 o 
  -6   7   1      813.21      872.45     63.13 o 
  -5   7   1        6.41        4.66      4.49 o 
  -4   7   1      312.45      318.48      9.56 o 
  -3   7   1      562.04      552.90     11.45 o 
  -2   7   1      164.57      142.30      4.76 o 
  -1   7   1      291.99      311.17      5.08 o 
   0   7   1      378.25      495.19      7.83 o 
   1   7   1      286.36      255.17      8.56 o 
   2   7   1       39.33       33.45      2.58 o 
   3   7   1        6.13        8.17      2.62 o 
   4   7   1      316.59      334.64      8.23 o 
   5   7   1        6.97       14.85      4.37 o 
   6   7   1        8.98       15.81      5.14 o 
   7   7   1      318.49      341.89      6.18 o 
   8   7   1       47.55       25.75      7.02 o 
   9   7   1       93.34       91.48      3.27 o 
  10   7   1      820.72      811.78     16.96 o 
  11   7   1      620.71      596.93      7.85 o 
  12   7   1       17.94       17.39      2.53 o 
  13   7   1       18.49       19.96      2.26 o 
  14   7   1       45.43       60.61      3.14 o 
 -13   8   1       10.50        9.61      2.98 o 
 -12   8   1        8.97       13.81      3.58 o 
 -11   8   1        4.87        5.54      3.50 o 
 -10   8   1       36.16       39.64      4.09 o 
  -9   8   1       30.49       49.20      4.44 o 
  -8   8   1     1101.64     1112.02     13.25 o 
  -7   8   1      277.75      271.21      6.23 o 
  -6   8   1       91.95       95.11      3.90 o 
  -5   8   1       14.74       22.42      2.93 o 
  -4   8   1      351.88      365.97      5.58 o 
  -3   8   1      333.33      320.90      9.96 o 
  -2   8   1       41.06       39.86      3.56 o 
  -1   8   1        7.72        8.52      3.18 o 
   0   8   1        8.24        3.42      2.45 o 
   1   8   1      499.78      459.53     15.40 o 
   2   8   1       69.99       89.65      4.49 o 
   3   8   1      845.75      763.05     10.41 o 
   4   8   1        3.08        2.29      1.97 o 
   5   8   1      251.22      242.65      4.07 o 
   6   8   1        5.96       12.87      2.35 o 
   7   8   1      164.37      190.55      5.54 o 
   8   8   1      328.84      349.49      6.18 o 
   9   8   1      714.14      677.10      9.63 o 
  10   8   1        0.38        4.61      3.70 o 
  11   8   1        1.97        5.34      2.28 o 
  12   8   1       55.73       71.80      2.69 o 
  13   8   1        3.30        7.67      1.77 o 
 -13   9   1        9.13       10.19      2.51 o 
 -12   9   1        0.08        2.00      2.92 o 
 -11   9   1        0.06        4.69      2.12 o 
 -10   9   1       73.41       66.97      3.98 o 
  -9   9   1        9.63        9.42      3.76 o 
  -8   9   1      197.90      187.25      6.45 o 
  -7   9   1       72.24       70.61      3.43 o 
  -6   9   1      460.94      489.21      6.45 o 
  -5   9   1      654.47      692.31      7.45 o 
  -4   9   1      135.54      139.87      2.96 o 
  -3   9   1      281.94      293.04      4.40 o 
  -2   9   1      839.53      883.01     10.45 o 
  -1   9   1       63.52       69.39      1.81 o 
   0   9   1       23.00       23.78      1.55 o 
   1   9   1       34.63       35.56      1.66 o 
   2   9   1      114.55      100.53      2.26 o 
   3   9   1       29.27       26.40      1.83 o 
   4   9   1      371.85      407.80      5.26 o 
   5   9   1      120.04      111.29      5.64 o 
   6   9   1      428.86      437.71      6.07 o 
   7   9   1       82.40       96.82      5.99 o 
   8   9   1      165.94      197.67      7.80 o 
   9   9   1        4.27       10.20      2.42 o 
  10   9   1        4.87        6.55      3.40 o 
  11   9   1       18.73       12.71      3.24 o 
  12   9   1        1.13        3.66      2.86 o 
 -12  10   1       10.03        8.81      2.49 o 
 -11  10   1       27.26       15.54      3.04 o 
 -10  10   1        7.71        9.14      2.19 o 
  -9  10   1       39.33       39.45      4.00 o 
  -8  10   1        5.32        7.06      2.48 o 
  -7  10   1      163.30      169.37      4.21 o 
  -6  10   1        3.55        5.21      2.67 o 
  -5  10   1     1102.26     1038.25     11.92 o 
  -4  10   1       55.03       49.04      2.55 o 
  -3  10   1       13.56       21.76      1.95 o 
  -2  10   1      377.32      318.87      4.82 o 
  -1  10   1      282.52      262.79      3.08 o 
   0  10   1      209.30      214.35      2.85 o 
   1  10   1        1.80        3.62      1.60 o 
   2  10   1        0.09        1.03      1.61 o 
   3  10   1       53.85       48.77      2.07 o 
   4  10   1      126.76      111.02      3.86 o 
   5  10   1      108.06      103.09      3.69 o 
   6  10   1      111.22      126.97      9.00 o 
   7  10   1      156.86      142.63      3.90 o 
   8  10   1       38.63       39.79      2.77 o 
   9  10   1        2.66        4.09      2.17 o 
  10  10   1       27.27       35.29      3.47 o 
  11  10   1        2.44        3.51      2.77 o 
  12  10   1      153.47      166.33      3.59 o 
 -11  11   1        1.74        1.22      2.25 o 
 -10  11   1        9.92       14.06      1.92 o 
  -9  11   1       23.00       26.82      2.68 o 
  -8  11   1      101.27       95.18      3.62 o 
  -7  11   1       34.53       32.40      2.79 o 
  -6  11   1        3.12        1.54      2.66 o 
  -5  11   1        0.13        1.86      2.77 o 
  -4  11   1        5.26        8.84      2.77 o 
  -3  11   1       10.92        8.41      1.79 o 
  -2  11   1        9.99        7.11      1.79 o 
  -1  11   1      125.81       87.35      3.36 o 
   0  11   1      141.34      158.33      2.91 o 
   1  11   1       65.25       51.22      2.18 o 
   2  11   1      155.80      147.41      2.98 o 
   3  11   1       25.49       13.83      2.20 o 
   4  11   1       46.75       49.07      3.62 o 
   5  11   1     1013.64      972.12     10.86 o 
   6  11   1      263.20      240.18      4.75 o 
   7  11   1      264.06      258.14      3.56 o 
   8  11   1        0.28        1.58      1.74 o 
   9  11   1       22.94       21.24      2.18 o 
  10  11   1       40.23       43.86      3.10 o 
  11  11   1       16.91       13.69      2.21 o 
 -10  12   1        1.94        3.12      2.03 o 
  -9  12   1        0.29        2.73      1.69 o 
  -8  12   1       48.81       33.36      2.28 o 
  -7  12   1       10.21       13.75      3.41 o 
  -6  12   1      346.41      358.11      5.11 o 
  -5  12   1      284.16      263.16      7.55 o 
  -4  12   1      217.09      201.10      5.51 o 
  -3  12   1       86.38       95.33      2.79 o 
  -2  12   1        1.64        1.44      1.69 o 
  -1  12   1        1.01        2.39      1.77 o 
   0  12   1        6.71       11.98      1.84 o 
   1  12   1       85.78       84.17      2.36 o 
   2  12   1      120.74      116.70      2.99 o 
   3  12   1       29.99       33.58      2.30 o 
   4  12   1       21.33       21.30      2.82 o 
   5  12   1       50.63       54.05      3.02 o 
   6  12   1       28.75       33.64      2.05 o 
   7  12   1       42.53       53.85      2.06 o 
   8  12   1        2.06        5.17      1.47 o 
   9  12   1        0.73        3.03      2.25 o 
  -8  13   1       26.31       20.05      2.26 o 
  -7  13   1      266.06      312.52      3.52 o 
  -6  13   1        5.25        2.80      2.97 o 
  -5  13   1        0.06        2.78      3.22 o 
  -4  13   1       33.77       38.01      3.73 o 
  -3  13   1       19.63       15.27      2.45 o 
  -2  13   1       42.58       42.89      3.93 o 
  -1  13   1       92.90      101.84      2.69 o 
   0  13   1        0.00       -0.31      1.84 o 
   1  13   1       73.53       69.94      3.20 o 
   2  13   1        7.11        8.61      1.86 o 
   3  13   1      234.89      246.83      4.42 o 
   4  13   1       40.85       55.94      2.86 o 
   5  13   1       18.06       27.81      2.43 o 
   6  13   1        2.79        9.09      2.01 o 
   7  13   1        7.17        6.24      2.09 o 
  -6  14   1        0.18        0.56      2.01 o 
  -5  14   1       43.15       37.52      2.88 o 
  -4  14   1      119.14      121.13      3.90 o 
  -3  14   1        7.38       13.96      2.93 o 
  -2  14   1       22.97       24.13      3.04 o 
  -1  14   1      136.13      169.33      4.47 o 
   0  14   1        2.68        0.79      2.49 o 
   1  14   1       66.72       80.27      3.90 o 
   2  14   1       36.72       45.72      2.42 o 
   3  14   1        3.94        4.35      1.92 o 
   4  14   1        5.59        8.53      1.87 o 
   5  14   1       68.63      100.28      3.37 o 
 -16   0   2       14.17        9.13      2.51 o 
 -15   0   2       32.47       29.41      3.32 o 
 -14   0   2       85.14       87.27      4.42 o 
 -13   0   2      163.18      167.26      5.83 o 
 -12   0   2      577.56      545.56      9.02 o 
 -11   0   2       79.92       87.51      3.82 o 
 -10   0   2       47.40       45.50      3.22 o 
  -9   0   2     1389.05     1616.85     20.01 o 
  -8   0   2     1327.89     1331.35     16.98 o 
  -7   0   2     1522.25     1552.67     16.65 o 
  -6   0   2     1596.72     1864.68     16.60 o 
  -5   0   2     1066.57      993.08      8.08 o 
  -4   0   2      106.15      108.65      4.05 o 
  -3   0   2     1020.57     1144.71      8.74 o 
  -2   0   2     2580.86     2388.08     10.64 o 
  -1   0   2      491.33      481.20      4.29 o 
   0   0   2     2663.39     3262.90     43.45 o 
   1   0   2      176.58       85.48      3.27 o 
   2   0   2    36514.18    34973.66    201.93 o 
   3   0   2      221.56      263.75      5.59 o 
   4   0   2     2631.83     2807.59     17.62 o 
   5   0   2     4166.12     4156.52     23.42 o 
   6   0   2      112.73      104.26      5.05 o 
   7   0   2      772.15      783.50     12.46 o 
   8   0   2     1394.90     1283.67     17.36 o 
   9   0   2      717.43      619.83     13.21 o 
  10   0   2       99.49       92.04      3.06 o 
  11   0   2       35.22       37.22      3.59 o 
  12   0   2      253.24      225.83      5.93 o 
  13   0   2        9.56       22.25      3.52 o 
  14   0   2      132.61      137.05      5.12 o 
  15   0   2       10.29       13.12      3.05 o 
  16   0   2        0.15       -0.87      2.24 o 
 -16   1   2       40.03       42.38      3.50 o 
 -15   1   2      238.26      227.29      3.78 o 
 -14   1   2        1.36        4.71      2.36 o 
 -13   1   2        6.64       17.33      2.69 o 
 -12   1   2       98.80      104.19      6.32 o 
 -11   1   2       73.30       78.50      2.70 o 
 -10   1   2      134.87      120.42      4.46 o 
  -9   1   2      413.43      466.39      7.99 o 
  -8   1   2        8.37       18.36      3.04 o 
  -7   1   2     3124.11     3247.41     17.36 o 
  -6   1   2     2324.43     2402.81     44.67 o 
  -5   1   2      655.30      722.39      8.89 o 
  -4   1   2      796.90      753.67      4.48 o 
  -3   1   2      625.83      550.51     11.49 o 
  -2   1   2     1265.44     1141.41      5.15 o 
  -1   1   2     1389.59     1310.81     16.65 o 
   0   1   2       37.33       42.05      1.57 o 
   1   1   2     9143.85     9494.75    167.10 o 
   2   1   2    28082.30    26131.18    201.27 o 
   3   1   2    20534.58    19150.37     67.01 o 
   4   1   2      498.67      555.50      5.80 o 
   5   1   2      364.69      270.48     11.81 o 
   6   1   2      789.29      711.27     20.11 o 
   7   1   2       85.18       74.61     11.69 o 
   8   1   2      304.20      286.33      5.28 o 
   9   1   2       79.05       72.63      3.25 o 
  10   1   2       48.77       43.00      1.80 o 
  11   1   2       40.54       42.97      2.21 o 
  12   1   2      207.90      183.84      3.93 o 
  13   1   2      119.03      127.15      5.02 o 
  14   1   2        0.17        1.12      2.13 o 
  15   1   2        0.36       -0.13      2.03 o 
  16   1   2       15.17       13.03      2.72 o 
 -16   2   2        8.53       12.43      2.63 o 
 -15   2   2       55.16       41.22      2.27 o 
 -14   2   2       54.23       45.54      2.65 o 
 -13   2   2      322.48      313.34      6.94 o 
 -12   2   2        3.84        6.32      2.54 o 
 -11   2   2      409.76      356.60      4.36 o 
 -10   2   2       15.84       20.31      1.72 o 
  -9   2   2        8.71       14.90      2.96 o 
  -8   2   2      415.89      496.14      7.61 o 
  -7   2   2      465.17      404.74      6.56 o 
  -6   2   2      310.60      317.20      5.73 o 
  -5   2   2     2189.74     2401.01     23.30 o 
  -4   2   2       61.99       58.53      4.80 o 
  -3   2   2       51.44       65.59      3.95 o 
  -2   2   2     2151.76     2013.45     13.26 o 
  -1   2   2       63.80       54.03      1.71 o 
   0   2   2     3020.64     3130.79     19.45 o 
   1   2   2     6483.69     6534.93     25.39 o 
   2   2   2      397.98      386.41      6.16 o 
   3   2   2      409.35      332.12      5.32 o 
   4   2   2    16360.74    14657.15    298.66 o 
   5   2   2      266.66      241.30      4.59 o 
   6   2   2       25.10       39.18      2.36 o 
   7   2   2      122.41      106.88      3.24 o 
   8   2   2      846.97      739.12      7.72 o 
   9   2   2       74.84       75.83      4.19 o 
  10   2   2       66.18       55.75      1.90 o 
  11   2   2        0.32       -0.13      1.72 o 
  12   2   2       21.01       23.88      2.51 o 
  13   2   2       32.88       29.47      3.68 o 
  14   2   2       23.87       28.22      3.68 o 
  15   2   2       51.90       46.21      3.73 o 
  16   2   2       47.09       40.05      3.02 o 
 -16   3   2        8.47        8.71      2.39 o 
 -15   3   2        3.48        6.54      3.03 o 
 -14   3   2      161.08      174.40      5.57 o 
 -13   3   2       71.45       76.69      3.67 o 
 -12   3   2        1.21        4.57      2.03 o 
 -11   3   2      236.90      194.27      4.15 o 
 -10   3   2      212.85      219.43      5.02 o 
  -9   3   2      193.57      217.61      5.91 o 
  -8   3   2      190.64      206.00      8.44 o 
  -7   3   2      270.81      300.14      9.19 o 
  -6   3   2      819.66      913.86     18.30 o 
  -5   3   2     2273.20     2645.77     33.00 o 
  -4   3   2       41.14       35.13      4.07 o 
  -3   3   2     4415.35     4356.08     23.05 o 
  -2   3   2     1991.31     1980.45     15.07 o 
  -1   3   2     1273.12     1377.43     12.48 o 
   0   3   2       67.25       84.32      2.06 o 
   1   3   2      414.38      451.25      3.36 o 
   2   3   2      614.71      623.46     14.65 o 
   3   3   2      880.11     1131.13     10.19 o 
   4   3   2       49.29       50.86      2.14 o 
   5   3   2      200.63      158.08      4.08 o 
   6   3   2       53.93       48.29      3.16 o 
   7   3   2      368.68      279.51     31.29 o 
   8   3   2       16.87       11.79      2.70 o 
   9   3   2      148.80      129.45      3.59 o 
  10   3   2        3.31        9.32      1.65 o 
  11   3   2       53.16       31.73      3.73 o 
  12   3   2        0.10        1.73      2.35 o 
  13   3   2      335.72      312.27      6.74 o 
  14   3   2        5.29        5.07      3.38 o 
  15   3   2      412.83      438.81      6.96 o 
  16   3   2       35.54       40.07      2.99 o 
 -16   4   2       13.56       16.42      1.82 o 
 -15   4   2        1.58       -0.48      2.70 o 
 -14   4   2      352.39      338.97      6.65 o 
 -13   4   2      895.77      892.15      7.27 o 
 -12   4   2      246.44      261.08     13.07 o 
 -11   4   2        0.30        3.05      2.48 o 
 -10   4   2       78.43       91.50      3.38 o 
  -9   4   2      338.12      324.30      3.96 o 
  -8   4   2      394.22      366.60     11.20 o 
  -7   4   2      662.68      656.98     13.59 o 
  -6   4   2      129.98      166.74      5.68 o 
  -5   4   2      142.16      134.59      4.17 o 
  -4   4   2      325.79      268.67      7.52 o 
  -3   4   2     2089.64     2198.11     18.42 o 
  -2   4   2     4191.00     4461.21     24.91 o 
  -1   4   2       74.04       76.29      3.30 o 
   0   4   2     1641.05     1889.11     11.11 o 
   1   4   2      137.38      144.48      4.18 o 
   2   4   2     3943.07     4199.42     14.04 o 
   3   4   2      102.98      111.86      3.26 o 
   4   4   2     1986.26     2256.51     14.50 o 
   5   4   2     5717.90     5916.85     21.31 o 
   6   4   2      902.44      915.58     14.71 o 
   7   4   2       30.02       36.91      3.18 o 
   8   4   2      343.42      311.42     15.61 o 
   9   4   2       34.18       42.79      2.13 o 
  10   4   2      433.16      423.55      5.05 o 
  11   4   2       73.72       56.05      4.56 o 
  12   4   2      433.64      369.56      5.16 o 
  13   4   2      109.59      103.56      3.37 o 
  14   4   2      161.27      152.73      5.23 o 
  15   4   2      116.80      123.37      4.38 o 
  16   4   2       90.03       94.17      3.21 o 
 -15   5   2       98.35       77.77      3.21 o 
 -14   5   2        3.56        2.59      2.01 o 
 -13   5   2        0.95        3.84      2.31 o 
 -12   5   2        2.00        6.79      2.52 o 
 -11   5   2       99.97       95.25      3.69 o 
 -10   5   2      110.30       97.77      3.45 o 
  -9   5   2       14.56       19.69      2.18 o 
  -8   5   2       54.50       55.74      3.31 o 
  -7   5   2     1373.92     1337.33     19.75 o 
  -6   5   2      148.03      186.49      7.56 o 
  -5   5   2        7.22       10.72      2.52 o 
  -4   5   2     2213.66     2314.02     21.25 o 
  -3   5   2       37.64       75.05      5.48 o 
  -2   5   2      390.17      401.03      8.66 o 
  -1   5   2      533.10      576.38      7.23 o 
   0   5   2       14.17       55.50      1.86 o 
   1   5   2     3465.62     3697.47     13.80 o 
   2   5   2        1.83        9.23      1.71 o 
   3   5   2      103.58      109.61      2.42 o 
   4   5   2       26.94       39.59      2.17 o 
   5   5   2      399.98      459.34     12.59 o 
   6   5   2      533.72      538.25      7.53 o 
   7   5   2       13.15       30.44      4.03 o 
   8   5   2       38.74       44.44      2.97 o 
   9   5   2      133.92      138.06      3.73 o 
  10   5   2        0.91        3.21      2.28 o 
  11   5   2      208.94      205.00      4.60 o 
  12   5   2       99.24       89.27      2.67 o 
  13   5   2       19.23       25.59      3.59 o 
  14   5   2       71.08       73.85      3.96 o 
  15   5   2      143.14      134.90      4.14 o 
 -15   6   2        0.31       -0.79      1.98 o 
 -14   6   2        0.20       -0.97      1.76 o 
 -13   6   2        6.32        6.11      2.18 o 
 -12   6   2       80.79       85.94      3.18 o 
 -11   6   2       31.57       38.91      3.76 o 
 -10   6   2      383.89      407.36      7.61 o 
  -9   6   2      124.10      104.36      3.49 o 
  -8   6   2       56.95       38.92      4.60 o 
  -7   6   2     2455.17     2415.94     27.21 o 
  -6   6   2       20.86       39.79      5.79 o 
  -5   6   2       48.14       60.52      5.61 o 
  -4   6   2       60.49       53.07      5.26 o 
  -3   6   2      402.96      423.89      9.97 o 
  -2   6   2      238.17      266.69      7.96 o 
  -1   6   2     1471.72     1504.00     18.00 o 
   0   6   2        4.80        3.85      2.00 o 
   1   6   2     1843.34     1919.88     13.79 o 
   2   6   2     1824.50     1692.09     17.95 o 
   3   6   2      658.51      778.14     11.11 o 
   4   6   2       50.76       31.77      1.92 o 
   5   6   2        1.10        4.10      1.98 o 
   6   6   2        7.22        6.26      2.79 o 
   7   6   2       22.39       26.94      5.08 o 
   8   6   2        0.13        3.52      2.06 o 
   9   6   2        0.24        1.51      2.27 o 
  10   6   2      262.76      265.48      5.40 o 
  11   6   2      243.27      215.83      4.35 o 
  12   6   2      100.55      103.61      3.38 o 
  13   6   2      401.33      404.74      4.99 o 
  14   6   2       40.14       45.80      3.35 o 
  15   6   2       54.33       52.79      2.81 o 
 -14   7   2       30.13       23.42      1.75 o 
 -13   7   2        0.76        1.21      1.47 o 
 -12   7   2       74.22       88.58      2.92 o 
 -11   7   2      106.41       88.26      2.82 o 
 -10   7   2      921.69      994.69     12.26 o 
  -9   7   2      374.93      338.62     14.99 o 
  -8   7   2        0.19        0.18      2.89 o 
  -7   7   2      950.93     1002.09      7.26 o 
  -6   7   2      337.12      342.70      9.68 o 
  -5   7   2        7.73       14.06      5.21 o 
  -4   7   2      136.33      115.45      7.14 o 
  -3   7   2      186.67      184.60      7.75 o 
  -2   7   2       34.00       19.90      4.69 o 
  -1   7   2       89.20       84.98      3.08 o 
   0   7   2      395.65      424.56      9.52 o 
   1   7   2     1550.86     1597.26     67.90 o 
   2   7   2     1532.91     1547.01     13.48 o 
   3   7   2      871.21      941.97     33.77 o 
   4   7   2       51.93       61.28      3.67 o 
   5   7   2       85.11       85.33      5.76 o 
   6   7   2       12.29       18.14      3.50 o 
   7   7   2       10.86       14.54      3.30 o 
   8   7   2      105.25      112.28      5.30 o 
   9   7   2       46.52       65.54      3.05 o 
  10   7   2       46.12       45.31      3.75 o 
  11   7   2       92.30       90.29      4.21 o 
  12   7   2      130.67      109.38      3.71 o 
  13   7   2      196.53      225.71      5.18 o 
  14   7   2       15.08       16.30      2.59 o 
 -13   8   2        6.02        5.50      2.82 o 
 -12   8   2       17.88       22.95      3.64 o 
 -11   8   2       34.83       28.77      2.72 o 
 -10   8   2       35.61       31.61      4.23 o 
  -9   8   2       17.79       14.59      4.16 o 
  -8   8   2       33.49       28.94      3.52 o 
  -7   8   2      149.48      178.34      4.25 o 
  -6   8   2     1583.90     1699.89     15.46 o 
  -5   8   2      143.43      142.93      3.77 o 
  -4   8   2      933.97      933.70      5.32 o 
  -3   8   2       24.82       26.15      5.32 o 
  -2   8   2      231.80      283.83      9.55 o 
  -1   8   2        3.93       -0.92      3.03 o 
   0   8   2      454.51      478.97     10.52 o 
   1   8   2       15.50       21.32      3.22 o 
   2   8   2      566.45      547.26     14.80 o 
   3   8   2        5.69       12.18      2.33 o 
   4   8   2      193.34      214.83      3.49 o 
   5   8   2        0.76       -0.26      2.23 o 
   6   8   2        9.11        6.91      2.47 o 
   7   8   2      272.34      281.77     12.92 o 
   8   8   2      114.69      139.72     16.67 o 
   9   8   2       50.30       49.86      4.31 o 
  10   8   2       10.47       12.82      2.43 o 
  11   8   2       32.41       35.08      2.59 o 
  12   8   2       16.12       17.49      2.84 o 
  13   8   2       75.62       86.80      3.20 o 
 -13   9   2        2.99        8.51      2.38 o 
 -12   9   2        1.13        3.00      2.88 o 
 -11   9   2       23.47       21.25      2.37 o 
 -10   9   2       16.63       23.33      3.75 o 
  -9   9   2      248.78      254.77      7.08 o 
  -8   9   2      184.03      175.57      6.58 o 
  -7   9   2       53.61       68.69      3.36 o 
  -6   9   2      349.75      370.32      9.93 o 
  -5   9   2        0.01        2.81      1.87 o 
  -4   9   2      373.76      387.72      3.85 o 
  -3   9   2       18.58       25.87      1.75 o 
  -2   9   2       34.07       19.98      1.67 o 
  -1   9   2       18.00       18.68      1.65 o 
   0   9   2        8.08       13.25      1.54 o 
   1   9   2      502.40      446.45      4.38 o 
   2   9   2      226.39      188.25      2.95 o 
   3   9   2       97.98      103.09      2.92 o 
   4   9   2        0.00        0.82      2.33 o 
   5   9   2      382.81      359.72      5.56 o 
   6   9   2     1420.42     1340.27     49.35 o 
   7   9   2      231.49      219.77      3.82 o 
   8   9   2      127.81      146.01      3.73 o 
   9   9   2       50.11       40.70      3.36 o 
  10   9   2        0.11        1.56      3.17 o 
  11   9   2       33.07       32.29      3.30 o 
  12   9   2       27.50       24.64      2.87 o 
  13   9   2        1.69        3.77      2.01 o 
 -12  10   2        1.20        1.30      2.30 o 
 -11  10   2       23.83       31.05      2.14 o 
 -10  10   2       31.00       30.92      2.71 o 
  -9  10   2       97.64      110.81      5.09 o 
  -8  10   2        0.00        1.06      3.80 o 
  -7  10   2       81.20       79.69      3.54 o 
  -6  10   2      127.61      132.86      4.04 o 
  -5  10   2      578.53      563.25      8.54 o 
  -4  10   2      297.73      280.66      6.09 o 
  -3  10   2      607.82      571.21      6.76 o 
  -2  10   2      923.82      857.26      6.65 o 
  -1  10   2      296.79      260.77      3.68 o 
   0  10   2       23.09       19.88      1.89 o 
   1  10   2        1.22       -0.73      1.66 o 
   2  10   2       15.93       28.56      1.90 o 
   3  10   2      254.47      239.24      4.90 o 
   4  10   2      557.05      565.40      6.98 o 
   5  10   2        0.72        2.17      2.60 o 
   6  10   2      602.11      591.08     12.23 o 
   7  10   2       66.80       60.79      2.42 o 
   8  10   2       13.14       18.51      1.98 o 
   9  10   2        2.42        4.13      2.07 o 
  10  10   2       41.56       35.35      3.29 o 
  11  10   2      142.20      148.44      4.22 o 
  12  10   2        7.49        5.19      1.87 o 
 -11  11   2       40.63       45.88      2.70 o 
 -10  11   2        6.32        8.90      1.97 o 
  -9  11   2        1.84        3.48      2.99 o 
  -8  11   2       84.56       96.64      4.80 o 
  -7  11   2      102.09      108.55      5.37 o 
  -6  11   2       80.94       84.59      3.46 o 
  -5  11   2       69.67       81.22      3.54 o 
  -4  11   2       40.28       37.77      3.12 o 
  -3  11   2      218.45      175.72      4.46 o 
  -2  11   2      139.90      128.24      3.22 o 
  -1  11   2        6.66       10.43      1.85 o 
   0  11   2       42.42       32.10      2.04 o 
   1  11   2       73.75       74.82      2.71 o 
   2  11   2       37.41       35.02      2.34 o 
   3  11   2        7.56        2.10      2.61 o 
   4  11   2        0.26        0.91      2.63 o 
   5  11   2      528.10      475.81     11.06 o 
   6  11   2      304.55      302.99      5.02 o 
   7  11   2      102.15      111.17      2.63 o 
   8  11   2      154.08      153.18      3.81 o 
   9  11   2       64.76       69.27      4.74 o 
  10  11   2       19.26       18.15      2.45 o 
 -10  12   2        1.20        0.60      1.95 o 
  -9  12   2        7.24        2.78      1.71 o 
  -8  12   2      187.57      171.33      4.82 o 
  -7  12   2        3.12        2.88      3.27 o 
  -6  12   2      103.54       84.27      4.67 o 
  -5  12   2        0.28        1.58      3.70 o 
  -4  12   2      229.84      218.26      9.98 o 
  -3  12   2       33.29       32.10      2.84 o 
  -2  12   2       83.09       90.12      3.76 o 
  -1  12   2       11.64       14.64      2.08 o 
   0  12   2        0.38        2.32      1.98 o 
   1  12   2       15.17       17.68      2.13 o 
   2  12   2       12.20       15.10      2.11 o 
   3  12   2       16.14       17.84      2.73 o 
   4  12   2       94.57       88.23      3.44 o 
   5  12   2        0.57        5.54      2.41 o 
   6  12   2       23.55       21.37      2.46 o 
   7  12   2        4.69        8.45      2.05 o 
   8  12   2       73.11       96.96      6.48 o 
  -8  13   2        5.06        5.69      1.43 o 
  -7  13   2       68.19       71.81      3.01 o 
  -6  13   2       40.02       48.78      3.44 o 
  -5  13   2       16.76       14.25      3.32 o 
  -4  13   2       18.59       17.72      3.32 o 
  -3  13   2      129.73      125.85      4.79 o 
  -2  13   2       37.20       38.68      2.40 o 
  -1  13   2      154.21      145.78      3.70 o 
   0  13   2      107.71      108.91      3.18 o 
   1  13   2      100.21      111.29      2.65 o 
   2  13   2        5.97        7.18      2.37 o 
   3  13   2       57.32       47.77      2.81 o 
   4  13   2      234.02      276.47     14.10 o 
   5  13   2       20.03       13.69      2.26 o 
   6  13   2        0.16        4.20      1.89 o 
   7  13   2        8.58       13.88      1.59 o 
  -5  14   2       79.19       82.07      3.10 o 
  -4  14   2       20.01       19.60      2.65 o 
  -3  14   2        2.51        0.28      2.43 o 
  -2  14   2        2.52        5.99      2.60 o 
  -1  14   2        0.29       -0.15      2.46 o 
   0  14   2       15.44       14.49      2.39 o 
   1  14   2       78.87       79.62      3.55 o 
   2  14   2      103.69      106.59      3.87 o 
   3  14   2       10.20       11.83      2.72 o 
   4  14   2        0.01        1.89      2.39 o 
   5  14   2       43.13       49.91      2.72 o 
 -16   1   3       75.67       74.84      2.43 o 
 -15   1   3        1.83        3.81      1.97 o 
 -14   1   3       38.91       35.00      2.68 o 
 -13   1   3      286.28      239.85      4.62 o 
 -12   1   3      246.42      210.25      4.46 o 
 -11   1   3       20.03       30.14      2.08 o 
 -10   1   3      268.40      220.73      3.54 o 
  -9   1   3       64.58       52.17      3.75 o 
  -8   1   3        1.09        2.13      2.55 o 
  -7   1   3      633.15      779.32     24.31 o 
  -6   1   3      637.05      894.93      7.08 o 
  -5   1   3     1817.68     1919.71     22.39 o 
  -4   1   3     3257.93     3305.38     22.65 o 
  -3   1   3     1510.43     1576.39      9.07 o 
  -2   1   3      752.11      544.46     17.14 o 
  -1   1   3    12633.53    11736.16    339.61 o 
   0   1   3     1704.70     1707.63      9.63 o 
   1   1   3     1439.19     1679.20     31.65 o 
   2   1   3     6790.02     6542.13     51.43 o 
   3   1   3       34.84       29.46      2.34 o 
   4   1   3      953.95      934.52      7.93 o 
   5   1   3      847.65      808.57     23.99 o 
   6   1   3      597.29      527.82     11.54 o 
   7   1   3      553.05      613.14      8.23 o 
   8   1   3        3.13        8.93      2.26 o 
   9   1   3       95.69       70.41      3.34 o 
  10   1   3       61.22       50.77      2.02 o 
  11   1   3      146.10      109.58      4.61 o 
  12   1   3       42.40       45.50      3.54 o 
  13   1   3       36.15       39.97      2.73 o 
  14   1   3      139.62      147.06      3.88 o 
  15   1   3       41.23       37.06      3.28 o 
  16   1   3       13.52        8.75      2.34 o 
 -16   2   3        1.51        0.28      2.27 o 
 -15   2   3        2.87        2.14      1.88 o 
 -14   2   3        0.44       -0.11      2.76 o 
 -13   2   3      406.64      392.45     17.42 o 
 -12   2   3      778.77      707.58     37.91 o 
 -11   2   3       14.02       14.84      2.15 o 
 -10   2   3        2.66        2.20      1.89 o 
  -9   2   3       96.07       82.70      4.30 o 
  -8   2   3       12.31       32.84      3.34 o 
  -7   2   3       18.39       19.56      2.31 o 
  -6   2   3      295.28      266.11      5.71 o 
  -5   2   3     3948.93     4322.25     13.68 o 
  -4   2   3     2061.37     2226.15     13.80 o 
  -3   2   3      113.38      117.23      2.10 o 
  -2   2   3      931.58      823.29      9.82 o 
  -1   2   3      151.82      197.88      2.76 o 
   0   2   3       22.88       31.57      1.55 o 
   1   2   3      913.78      799.56      6.16 o 
   2   2   3     1452.41     1696.50     13.12 o 
   3   2   3      350.00      446.74      6.13 o 
   4   2   3      187.87      199.61      3.24 o 
   5   2   3      529.40      683.62      6.75 o 
   6   2   3     1187.37     1090.14      9.98 o 
   7   2   3       33.77       36.71      2.56 o 
   8   2   3       10.66       14.72      2.29 o 
   9   2   3        7.20        4.45      1.50 o 
  10   2   3       45.52       36.23      2.82 o 
  11   2   3      273.29      244.67      6.07 o 
  12   2   3        4.88       14.62      3.70 o 
  13   2   3      203.03      187.01      6.01 o 
  14   2   3        3.62        7.28      3.40 o 
  15   2   3       20.94       18.38      3.09 o 
  16   2   3      220.73      237.54      4.32 o 
 -16   3   3        0.08        1.75      2.15 o 
 -15   3   3        0.02        2.62      2.85 o 
 -14   3   3       45.78       50.02      4.11 o 
 -13   3   3      206.15      200.95      6.34 o 
 -12   3   3      228.24      253.55      6.91 o 
 -11   3   3      271.77      271.10      5.01 o 
 -10   3   3      254.11      264.04      4.30 o 
  -9   3   3       71.69       53.11      2.71 o 
  -8   3   3      200.32      211.02      5.46 o 
  -7   3   3      260.68      233.19      6.33 o 
  -6   3   3     2459.75     2559.52     13.17 o 
  -5   3   3     4083.25     4788.56     16.76 o 
  -4   3   3      326.73      300.05     13.38 o 
  -3   3   3     4512.46     4851.95     46.04 o 
  -2   3   3     2120.57     2080.65     20.32 o 
  -1   3   3     2230.29     2240.26     16.51 o 
   0   3   3       34.58       25.96      1.11 o 
   1   3   3     2007.32     2071.14     13.63 o 
   2   3   3       88.14       55.64      1.40 o 
   3   3   3       14.34       20.31      1.43 o 
   4   3   3     1004.59     1033.54      6.82 o 
   5   3   3        1.16       18.92      1.96 o 
   6   3   3      738.74      621.05     13.82 o 
   7   3   3     1371.69     1333.07     13.26 o 
   8   3   3       10.99       17.35      3.13 o 
   9   3   3      139.25      122.78      3.73 o 
  10   3   3        9.93       13.61      2.01 o 
  11   3   3      115.12      108.02      3.09 o 
  12   3   3      647.33      596.50      9.46 o 
  13   3   3      183.18      200.19      6.01 o 
  14   3   3       48.42       38.63      3.70 o 
  15   3   3        5.87        9.49      3.04 o 
  16   3   3       17.91        6.05      2.39 o 
 -16   4   3        1.67        3.26      1.89 o 
 -15   4   3       36.97       40.15      3.19 o 
 -14   4   3      150.04      142.30      5.00 o 
 -13   4   3       92.30       82.78      4.75 o 
 -12   4   3        6.94       18.82      2.72 o 
 -11   4   3       25.07       34.03      2.34 o 
 -10   4   3       29.63       41.06      2.63 o 
  -9   4   3       51.41       62.76      2.73 o 
  -8   4   3       59.85       65.65      6.29 o 
  -7   4   3      226.72      257.35     22.03 o 
  -6   4   3       67.50       80.81      7.17 o 
  -5   4   3      178.34      151.42     15.54 o 
  -4   4   3     4428.87     4464.46     28.34 o 
  -3   4   3      503.62      635.82     10.87 o 
  -2   4   3      272.43      354.04      8.22 o 
  -1   4   3     6054.12     5634.93     28.91 o 
   0   4   3      106.47       72.37      4.08 o 
   1   4   3       12.99       71.55      2.73 o 
   2   4   3     1108.18     1173.97      7.00 o 
   3   4   3      414.15      565.93      4.44 o 
   4   4   3      288.10      247.61      7.31 o 
   5   4   3     1144.17     1191.15     14.08 o 
   6   4   3     1495.60     1477.77     12.07 o 
   7   4   3        2.06        5.81      2.78 o 
   8   4   3      621.71      629.18      6.69 o 
   9   4   3       31.03       42.15      3.62 o 
  10   4   3      100.55       81.36      2.26 o 
  11   4   3       46.87       34.86      2.77 o 
  12   4   3       40.04       39.38      4.14 o 
  13   4   3        0.38        2.41      3.48 o 
  14   4   3       11.23       13.39      3.40 o 
  15   4   3        9.46        3.90      2.81 o 
  16   4   3        2.47        4.36      2.04 o 
 -15   5   3      255.98      260.77      4.52 o 
 -14   5   3        1.94        3.99      2.81 o 
 -13   5   3       16.89       23.62      2.49 o 
 -12   5   3       50.41       55.27      6.47 o 
 -11   5   3      108.78      138.87      3.60 o 
 -10   5   3      110.79       84.06      3.36 o 
  -9   5   3      161.42      163.42      4.83 o 
  -8   5   3      127.62      119.47      4.15 o 
  -7   5   3      430.46      536.86     50.54 o 
  -6   5   3      259.77      273.31     22.71 o 
  -5   5   3        9.43       16.60      2.80 o 
  -4   5   3      115.68      130.02      6.64 o 
  -3   5   3     2080.44     2146.58     21.05 o 
  -2   5   3      104.67      112.68      6.15 o 
  -1   5   3      206.76      202.37      7.19 o 
   0   5   3     4422.03     4338.92     73.62 o 
   1   5   3       64.42       68.30      2.95 o 
   2   5   3        2.61       29.31      2.82 o 
   3   5   3      343.79      448.66      6.07 o 
   4   5   3      128.98      149.17      3.34 o 
   5   5   3      587.84      654.07     29.41 o 
   6   5   3      155.41      184.06      5.00 o 
   7   5   3      223.18      182.96      5.20 o 
   8   5   3      206.12      174.15      2.74 o 
   9   5   3       12.95        9.52      1.78 o 
  10   5   3        6.03        6.12      2.44 o 
  11   5   3       17.77       23.63      2.69 o 
  12   5   3       26.07       22.69      2.67 o 
  13   5   3       20.00       27.13      3.62 o 
  14   5   3       89.46       99.15      4.16 o 
  15   5   3        1.83        7.66      2.55 o 
 -14   6   3        0.53       -0.41      1.94 o 
 -13   6   3       35.22       26.85      2.25 o 
 -12   6   3      168.32      200.24      3.22 o 
 -11   6   3       17.56       24.16      2.78 o 
 -10   6   3        3.41        4.56      2.45 o 
  -9   6   3        8.59        9.27      2.60 o 
  -8   6   3       11.44        8.02      2.81 o 
  -7   6   3      970.84      938.55     13.73 o 
  -6   6   3     1187.51     1276.27     19.61 o 
  -5   6   3      610.43      585.58     13.43 o 
  -4   6   3      126.37       80.86      6.05 o 
  -3   6   3      288.65      319.57      9.23 o 
  -2   6   3      699.71      652.99     12.50 o 
  -1   6   3      146.42      146.22      4.80 o 
   0   6   3        0.38        3.02      2.14 o 
   1   6   3       30.50       32.37      3.21 o 
   2   6   3      139.91      127.46      4.66 o 
   3   6   3        0.22        4.71      1.93 o 
   4   6   3       27.48       37.72      2.42 o 
   5   6   3      133.25      127.06      5.98 o 
   6   6   3       40.18       28.37      4.19 o 
   7   6   3       19.69       26.06      1.91 o 
   8   6   3        2.78        7.73      1.87 o 
   9   6   3       87.50       90.80      3.25 o 
  10   6   3       30.30       25.43      2.68 o 
  11   6   3        0.84        1.79      2.44 o 
  12   6   3        1.73        0.33      2.34 o 
  13   6   3      268.30      296.77      6.17 o 
  14   6   3        4.64        4.64      2.77 o 
  15   6   3        8.45       11.22      1.51 o 
 -14   7   3       66.32       75.71      2.78 o 
 -13   7   3       33.85       33.37      2.09 o 
 -12   7   3       36.20       31.85      1.99 o 
 -11   7   3       63.42       68.58      2.51 o 
 -10   7   3       66.42       69.30      3.08 o 
  -9   7   3      112.98       97.93      4.94 o 
  -8   7   3        0.29        6.96      3.33 o 
  -7   7   3       41.10       28.12      2.57 o 
  -6   7   3      282.29      305.51      6.29 o 
  -5   7   3        0.97       -0.71      4.10 o 
  -4   7   3      647.92      638.35     13.74 o 
  -3   7   3       90.31       84.86      6.23 o 
  -2   7   3     1860.48     1762.18     21.33 o 
  -1   7   3      579.80      557.47     18.50 o 
   0   7   3      569.82      534.53     22.32 o 
   1   7   3       25.02       59.72      4.31 o 
   2   7   3     3456.95     3741.02     58.88 o 
   3   7   3       13.15       10.01      2.22 o 
   4   7   3      493.49      513.09      7.72 o 
   5   7   3       16.25       26.53      3.59 o 
   6   7   3      639.93      592.22     10.40 o 
   7   7   3       57.85       60.84      2.38 o 
   8   7   3      101.47      110.46      2.81 o 
   9   7   3        1.52       10.53      2.57 o 
  10   7   3      150.12      137.81      5.02 o 
  11   7   3        2.03        1.26      2.20 o 
  12   7   3      117.59      119.05      3.22 o 
  13   7   3       19.07       24.39      2.93 o 
  14   7   3       29.27       33.87      2.60 o 
 -13   8   3        8.56       10.46      2.59 o 
 -12   8   3        1.87        3.53      2.09 o 
 -11   8   3        3.89        6.73      2.50 o 
 -10   8   3      277.45      282.37      7.24 o 
  -9   8   3      236.70      263.64      5.07 o 
  -8   8   3        0.07       -0.40      2.57 o 
  -7   8   3      425.97      443.32      5.64 o 
  -6   8   3      794.84      852.51     17.71 o 
  -5   8   3      100.27       96.07      2.95 o 
  -4   8   3       13.45       11.11      1.80 o 
  -3   8   3        8.92        9.21      1.89 o 
  -2   8   3      523.16      525.98      5.40 o 
  -1   8   3     1260.86     1239.07      8.68 o 
   0   8   3        0.93        6.03      4.88 o 
   1   8   3      169.80      149.02      7.48 o 
   2   8   3       10.64       12.85      1.95 o 
   3   8   3      303.96      304.39      4.12 o 
   4   8   3       26.20       27.87      2.44 o 
   5   8   3        4.80        1.13      2.34 o 
   6   8   3        6.43        8.13      2.09 o 
   7   8   3      315.26      328.55      7.06 o 
   8   8   3       63.23       66.65      5.40 o 
   9   8   3        2.20        4.69      1.89 o 
  10   8   3        0.09        3.81      2.19 o 
  11   8   3      222.47      248.34     21.96 o 
  12   8   3       81.35       89.47      3.63 o 
  13   8   3       23.46       30.30      2.50 o 
  14   8   3        1.08        1.78      1.78 o 
 -13   9   3       14.07       11.73      2.04 o 
 -12   9   3       78.13       85.95      6.34 o 
 -11   9   3       39.01       36.62      2.56 o 
 -10   9   3        0.01        1.59      3.45 o 
  -9   9   3        0.33        3.45      3.68 o 
  -8   9   3      140.71      136.55      6.04 o 
  -7   9   3      125.29      114.45      5.89 o 
  -6   9   3      612.28      575.31      6.91 o 
  -5   9   3      462.54      448.30      4.83 o 
  -4   9   3      272.96      252.59      4.12 o 
  -3   9   3      201.53      225.65      3.51 o 
  -2   9   3       25.80       20.81      1.78 o 
  -1   9   3      380.30      388.99      9.28 o 
   0   9   3      759.86      775.57     23.49 o 
   1   9   3      701.51      620.91     10.76 o 
   2   9   3      106.39      134.06      3.19 o 
   3   9   3      229.56      204.48      4.03 o 
   4   9   3       26.77       31.46      2.91 o 
   5   9   3       15.07        9.48      2.51 o 
   6   9   3        0.31        2.54      1.99 o 
   7   9   3       45.78       38.70      2.57 o 
   8   9   3      273.20      265.62     15.85 o 
   9   9   3       90.41       92.35      9.58 o 
  10   9   3       14.43       11.88      3.17 o 
  11   9   3       14.38       12.68      2.97 o 
  12   9   3        0.26       -0.79      2.36 o 
  13   9   3       31.29       25.33      2.12 o 
 -12  10   3       11.62       19.58      2.29 o 
 -11  10   3        7.07        8.21      1.93 o 
 -10  10   3       24.68       24.74      3.47 o 
  -9  10   3        2.90        5.84      3.61 o 
  -8  10   3        8.48        7.78      3.95 o 
  -7  10   3       89.86       77.61      5.29 o 
  -6  10   3       63.04       56.51      3.17 o 
  -5  10   3       69.11       67.72      2.64 o 
  -4  10   3      431.23      398.65      5.48 o 
  -3  10   3      152.05      148.57      3.19 o 
  -2  10   3      610.11      574.22      8.58 o 
  -1  10   3      128.80      151.21      6.98 o 
   0  10   3        4.05        4.01      1.96 o 
   1  10   3        1.32        1.77      1.97 o 
   2  10   3       85.23       78.68      3.48 o 
   3  10   3       22.75       19.91      2.79 o 
   4  10   3        3.15        0.56      2.56 o 
   5  10   3      119.78      131.86      3.96 o 
   6  10   3       19.25       14.20      2.09 o 
   7  10   3      399.66      413.86      4.22 o 
   8  10   3      220.73      192.89      3.61 o 
   9  10   3       38.06       38.19      2.76 o 
  10  10   3       37.20       38.82      4.05 o 
  11  10   3        0.32       -0.24      2.16 o 
 -11  11   3       31.28       30.69      2.33 o 
 -10  11   3       18.08       13.45      1.89 o 
  -9  11   3        6.30        3.33      2.98 o 
  -8  11   3       10.19        9.30      3.49 o 
  -7  11   3       33.58       36.30      4.12 o 
  -6  11   3       30.08       29.81      4.33 o 
  -5  11   3      845.82      816.45     64.54 o 
  -4  11   3      311.30      288.92      9.66 o 
  -3  11   3     1519.41     1502.57     58.24 o 
  -2  11   3      154.33      156.35      3.53 o 
  -1  11   3       27.89       17.13      2.20 o 
   0  11   3        1.03        2.04      1.97 o 
   1  11   3       30.11       21.71      2.19 o 
   2  11   3       41.86       42.52      3.07 o 
   3  11   3       12.41        9.39      2.77 o 
   4  11   3      116.29      120.83      3.86 o 
   5  11   3      196.64      198.38      7.91 o 
   6  11   3        7.27       12.23      2.48 o 
   7  11   3      540.29      575.36     21.22 o 
   8  11   3       68.22       78.00      3.87 o 
   9  11   3      132.35      136.00      3.11 o 
  -9  12   3       19.96       23.00      1.82 o 
  -8  12   3        0.01        0.88      2.68 o 
  -7  12   3        5.99        6.03      3.11 o 
  -6  12   3       14.47        9.43      3.46 o 
  -5  12   3       48.84       56.75      4.27 o 
  -4  12   3      369.89      350.45      7.50 o 
  -3  12   3       39.36       43.83      5.21 o 
  -2  12   3       23.06       22.41      2.00 o 
  -1  12   3      170.77      168.21      3.74 o 
   0  12   3       79.72       68.23      2.54 o 
   1  12   3       33.37       31.65      2.17 o 
   2  12   3       13.75       23.09      2.76 o 
   3  12   3        0.00        0.44      2.53 o 
   4  12   3       78.84       61.67      3.08 o 
   5  12   3        8.53        9.16      2.39 o 
   6  12   3       40.32       44.20      2.53 o 
   7  12   3       91.24       93.38      2.60 o 
   8  12   3       86.46       84.96      3.26 o 
  -7  13   3       25.24       25.09      2.61 o 
  -6  13   3      241.99      227.08      4.98 o 
  -5  13   3       88.03       88.27      3.92 o 
  -4  13   3       20.48       18.06      3.25 o 
  -3  13   3        1.84        3.17      2.88 o 
  -2  13   3        3.93        4.46      2.91 o 
  -1  13   3       32.38       44.71      3.56 o 
   0  13   3       30.56       38.48      2.30 o 
   1  13   3        3.14       15.85      3.23 o 
   2  13   3       61.53       71.84      3.00 o 
   3  13   3       14.53       12.44      2.31 o 
   4  13   3       19.72       29.65      2.48 o 
   5  13   3        5.75       10.40      2.92 o 
   6  13   3       69.89      106.62      3.69 o 
   7  13   3       55.48       74.28      2.83 o 
  -5  14   3       89.02       75.74      2.65 o 
  -4  14   3        3.47        4.76      2.10 o 
  -3  14   3        1.00        2.57      2.19 o 
  -2  14   3       38.02       51.09      2.69 o 
  -1  14   3       11.77       12.86      2.17 o 
   0  14   3        2.40        9.51      2.38 o 
   1  14   3       34.23       59.25      3.00 o 
   2  14   3       95.13      104.41      3.54 o 
   3  14   3        8.50        8.44      2.37 o 
   4  14   3        6.53       10.07      2.22 o 
   5  14   3       11.09       15.36      2.04 o 
 -16   0   4       44.70       28.72      2.29 o 
 -15   0   4       57.01       73.65      3.66 o 
 -14   0   4        5.77        2.86      3.26 o 
 -13   0   4       97.74       89.45      4.81 o 
 -12   0   4      302.28      327.18      7.37 o 
 -11   0   4       84.89      119.46      5.23 o 
 -10   0   4       14.36        7.57      2.28 o 
  -9   0   4       35.37       41.88      2.95 o 
  -8   0   4      204.23      200.86      7.46 o 
  -7   0   4     1554.61     1714.96     64.07 o 
  -6   0   4     2508.65     2529.61     17.55 o 
  -5   0   4     1581.84     1610.78     35.31 o 
  -4   0   4      579.89      709.83     16.12 o 
  -3   0   4     1139.38      983.18      9.16 o 
  -2   0   4     1767.67     1780.84     11.22 o 
  -1   0   4     2127.71     2289.64     41.81 o 
   0   0   4     3770.40     3541.96     19.85 o 
   1   0   4     5210.93     4905.27     24.04 o 
   2   0   4       20.64       34.07      3.77 o 
   3   0   4      103.66       81.24      4.56 o 
   4   0   4     1407.24     1463.83     15.02 o 
   5   0   4     2428.75     2654.56     21.38 o 
   6   0   4      357.06      311.71      8.42 o 
   7   0   4      543.06      498.01     10.99 o 
   8   0   4      365.61      372.45     10.31 o 
   9   0   4      167.81      180.86      4.37 o 
  10   0   4      122.45      125.33      3.56 o 
  11   0   4      285.86      309.53      6.83 o 
  12   0   4       19.75       22.00      3.69 o 
  13   0   4      187.88      206.32      5.66 o 
  14   0   4       83.11       99.35      4.24 o 
  15   0   4       21.58       19.18      2.59 o 
 -16   1   4       15.52       10.49      2.20 o 
 -15   1   4        1.58        1.13      1.88 o 
 -14   1   4        3.90        2.50      2.22 o 
 -13   1   4       40.48       43.17      2.97 o 
 -12   1   4        5.88        9.65      2.59 o 
 -11   1   4      300.37      274.00      6.22 o 
 -10   1   4      343.24      389.50      4.11 o 
  -9   1   4       57.59       61.21      2.17 o 
  -8   1   4       31.21       28.44      3.88 o 
  -7   1   4       88.89      101.47      3.31 o 
  -6   1   4      308.72      428.71      4.62 o 
  -5   1   4     1821.10     2106.94     56.68 o 
  -4   1   4      111.12       96.96      2.46 o 
  -3   1   4      119.47       80.08      3.55 o 
  -2   1   4      385.41      503.28      8.55 o 
  -1   1   4       19.58       21.35      1.97 o 
   0   1   4      484.75      406.01      4.96 o 
   1   1   4      715.26      641.49      6.30 o 
   2   1   4       90.86       95.56      4.28 o 
   3   1   4     2291.25     2278.45     12.51 o 
   4   1   4     1509.19     1465.60     12.72 o 
   5   1   4      178.28      198.52      4.78 o 
   6   1   4     1665.19     1768.01     18.85 o 
   7   1   4        3.18        1.23      2.50 o 
   8   1   4       11.62       14.53      2.27 o 
   9   1   4       13.04       14.90      1.70 o 
  10   1   4        0.32        1.15      1.84 o 
  11   1   4       10.27        9.23      2.49 o 
  12   1   4      229.91      239.28      4.35 o 
  13   1   4        1.10        0.93      2.22 o 
  14   1   4        1.20        5.43      2.10 o 
  15   1   4        0.83        3.26      2.64 o 
 -16   2   4       53.58       54.32      2.67 o 
 -15   2   4        7.61        8.01      1.73 o 
 -14   2   4       15.06       18.42      2.20 o 
 -13   2   4       10.73        7.09      2.48 o 
 -12   2   4       12.61       25.07      2.77 o 
 -11   2   4      180.60      192.39      4.24 o 
 -10   2   4      270.44      289.44      3.69 o 
  -9   2   4       11.05       18.71      1.90 o 
  -8   2   4       39.68       38.72      5.17 o 
  -7   2   4      838.33      820.63     12.49 o 
  -6   2   4      200.51      193.19      5.25 o 
  -5   2   4      817.90      878.65      9.65 o 
  -4   2   4       47.84       36.37      2.88 o 
  -3   2   4     1167.57     1203.60     16.76 o 
  -2   2   4      123.54      113.80      2.34 o 
  -1   2   4      181.32      226.40      6.24 o 
   0   2   4     4610.76     4828.83     14.64 o 
   1   2   4      859.96      915.33      7.19 o 
   2   2   4       66.57      151.75      2.25 o 
   3   2   4      273.00      235.61      4.56 o 
   4   2   4      130.19      150.70      3.05 o 
   5   2   4     1176.59     1250.93      8.25 o 
   6   2   4     6691.34     6325.93     25.31 o 
   7   2   4      434.01      364.83      6.73 o 
   8   2   4        5.98        3.30      2.12 o 
   9   2   4      141.43      138.62      3.24 o 
  10   2   4       14.04       20.32      2.72 o 
  11   2   4       27.15       28.17      3.93 o 
  12   2   4        0.67        1.19      3.51 o 
  13   2   4        5.07        6.92      3.42 o 
  14   2   4       28.00       25.82      3.57 o 
  15   2   4      100.88      116.82      4.03 o 
 -16   3   4        6.31        4.69      1.95 o 
 -15   3   4        0.01        1.89      2.68 o 
 -14   3   4        0.18       -1.46      3.22 o 
 -13   3   4      332.08      352.94      7.56 o 
 -12   3   4       12.87       16.75      4.11 o 
 -11   3   4     1579.30     1531.45     15.31 o 
 -10   3   4      354.37      364.20      6.23 o 
  -9   3   4      118.43      141.08      2.79 o 
  -8   3   4       14.94       21.23      2.43 o 
  -7   3   4      116.85      149.40      5.12 o 
  -6   3   4       72.41       68.82      3.83 o 
  -5   3   4      697.98      781.08      9.14 o 
  -4   3   4       55.34       66.89      4.90 o 
  -3   3   4        0.69        8.38      2.85 o 
  -2   3   4      120.25      128.12      3.49 o 
  -1   3   4        6.88        3.60      2.00 o 
   0   3   4      977.89     1009.88      9.15 o 
   1   3   4       49.40       73.33      6.54 o 
   2   3   4       17.20       41.55      2.30 o 
   3   3   4     1105.65     1060.86      8.79 o 
   4   3   4     2056.64     2033.91      9.64 o 
   5   3   4      758.91      839.88      9.77 o 
   6   3   4     1686.83     1800.49     10.80 o 
   7   3   4      830.56      882.58     10.43 o 
   8   3   4      202.36      136.95      2.60 o 
   9   3   4       33.18       27.24      2.12 o 
  10   3   4        0.14        1.72      3.26 o 
  11   3   4        3.32        1.39      3.47 o 
  12   3   4        1.41       -0.39      3.34 o 
  13   3   4       86.00       87.52      4.55 o 
  14   3   4        1.93        1.25      3.02 o 
  15   3   4       53.15       58.46      3.44 o 
 -15   4   4        9.34        5.99      2.52 o 
 -14   4   4       78.44       73.17      3.98 o 
 -13   4   4        7.50        2.33      3.37 o 
 -12   4   4      776.16      676.77     10.11 o 
 -11   4   4       33.52       22.78      2.79 o 
 -10   4   4       18.98       16.32      2.56 o 
  -9   4   4       97.57      106.99      3.24 o 
  -8   4   4      697.31      687.14     20.17 o 
  -7   4   4      649.38      669.58      9.71 o 
  -6   4   4       14.47       11.20      2.98 o 
  -5   4   4      290.95      294.46      6.12 o 
  -4   4   4      615.57      615.12     11.63 o 
  -3   4   4      107.68      106.53      5.89 o 
  -2   4   4       90.85      132.86      5.86 o 
  -1   4   4     1556.50     1571.62     16.83 o 
   0   4   4      429.81      480.42      9.83 o 
   1   4   4      688.41      657.60      8.02 o 
   2   4   4      378.44      409.37      9.44 o 
   3   4   4      116.24      148.08      7.72 o 
   4   4   4     2008.69     2182.32     13.63 o 
   5   4   4      249.80      288.46      5.70 o 
   6   4   4        9.37       -0.32      5.99 o 
   7   4   4       12.92       17.17      4.54 o 
   8   4   4       70.21       52.76      2.45 o 
   9   4   4       23.26       21.59      2.28 o 
  10   4   4      213.99      177.51      9.04 o 
  11   4   4        1.65        7.64      3.50 o 
  12   4   4        0.74        6.26      3.41 o 
  13   4   4       71.60       71.53      4.31 o 
  14   4   4      171.75      181.40      5.01 o 
  15   4   4       20.04       36.56      3.61 o 
 -15   5   4       33.64       24.10      2.30 o 
 -14   5   4       38.65       36.43      3.24 o 
 -13   5   4      110.33      109.24      4.58 o 
 -12   5   4      261.11      304.12     27.42 o 
 -11   5   4       52.89       35.67      2.33 o 
 -10   5   4        0.72        5.99      3.71 o 
  -9   5   4       90.57       99.63      5.11 o 
  -8   5   4       29.98       37.80      3.27 o 
  -7   5   4      138.28      159.44      4.12 o 
  -6   5   4       22.68       36.04      3.40 o 
  -5   5   4      416.39      422.66     14.19 o 
  -4   5   4        5.61       12.42      4.45 o 
  -3   5   4      468.50      352.54      9.26 o 
  -2   5   4     1748.69     1682.60     18.81 o 
  -1   5   4      117.73      134.75      7.59 o 
   0   5   4      250.60      223.21      5.43 o 
   1   5   4      146.97      211.70      7.64 o 
   2   5   4      553.48      513.23     10.91 o 
   3   5   4      141.93      120.16      6.47 o 
   4   5   4      703.59      787.74     13.57 o 
   5   5   4       79.98       51.33      4.92 o 
   6   5   4     1095.33     1075.86     16.51 o 
   7   5   4      516.95      507.94      5.14 o 
   8   5   4        0.17        3.12      2.07 o 
   9   5   4       12.38       11.57      2.44 o 
  10   5   4       45.12       38.81      3.94 o 
  11   5   4      204.27      200.59      6.06 o 
  12   5   4       50.31       51.11      4.05 o 
  13   5   4        1.55        4.29      3.25 o 
  14   5   4        5.84        5.55      2.88 o 
  15   5   4        0.16        0.30      1.49 o 
 -14   6   4       54.77       57.58      2.81 o 
 -13   6   4       89.96       95.39      2.76 o 
 -12   6   4        1.69        2.19      2.23 o 
 -11   6   4       89.63       87.08      2.72 o 
 -10   6   4      118.99       94.76      5.05 o 
  -9   6   4      954.28      918.50     11.76 o 
  -8   6   4      121.20       93.12      4.20 o 
  -7   6   4       15.37        6.90      2.02 o 
  -6   6   4      549.53      550.05      9.06 o 
  -5   6   4      411.83      393.24     31.43 o 
  -4   6   4       30.19       33.47      5.15 o 
  -3   6   4        1.10        2.56      4.24 o 
  -2   6   4     1942.37     1853.74     21.28 o 
  -1   6   4       55.53       47.50      3.59 o 
   0   6   4      873.62      832.92      9.95 o 
   1   6   4     1177.69     1138.44     16.00 o 
   2   6   4       60.48       78.89      5.74 o 
   3   6   4      372.60      446.86     10.81 o 
   4   6   4        9.71       15.79      4.26 o 
   5   6   4       23.18       14.79      4.44 o 
   6   6   4      898.25      844.85      6.10 o 
   7   6   4       28.56       39.23      2.63 o 
   8   6   4      174.07      148.99      4.36 o 
   9   6   4       69.11       84.82      5.56 o 
  10   6   4      170.77      125.85      7.62 o 
  11   6   4       22.60       28.89      3.79 o 
  12   6   4        5.24        5.69      3.34 o 
  13   6   4       86.40       69.77      3.82 o 
  14   6   4       51.39       62.53      2.27 o 
 -13   7   4       27.43       25.56      1.49 o 
 -12   7   4        8.12        9.39      1.71 o 
 -11   7   4      131.31      146.31      5.01 o 
 -10   7   4        0.00        0.60      2.29 o 
  -9   7   4       57.09       53.27      4.55 o 
  -8   7   4      102.31       99.14      5.06 o 
  -7   7   4       17.34       26.24      2.60 o 
  -6   7   4      144.94      109.05      3.92 o 
  -5   7   4     1012.05     1003.84      7.64 o 
  -4   7   4       45.24       45.19      3.45 o 
  -3   7   4        4.87        7.12      4.84 o 
  -2   7   4      289.29      252.85      6.44 o 
  -1   7   4        2.97        5.57      2.78 o 
   0   7   4        0.61        6.60      2.91 o 
   1   7   4      972.74     1024.73     15.53 o 
   2   7   4      225.52      226.68      8.20 o 
   3   7   4        0.31        3.14      2.50 o 
   4   7   4      125.57      119.88      4.16 o 
   5   7   4       13.69       22.20      2.30 o 
   6   7   4       73.30       76.50      3.02 o 
   7   7   4        5.41        6.05      2.04 o 
   8   7   4        4.28        9.59      1.99 o 
   9   7   4      133.33      137.49      3.58 o 
  10   7   4      240.65      266.23     17.44 o 
  11   7   4      120.49      130.60      4.74 o 
  12   7   4        5.76        3.91      2.96 o 
  13   7   4       30.44       36.09      2.13 o 
  14   7   4       10.35        7.66      2.00 o 
 -13   8   4       27.44       21.37      2.28 o 
 -12   8   4      247.80      250.88      9.06 o 
 -11   8   4        1.64        3.29      2.35 o 
 -10   8   4       21.71       19.53      4.06 o 
  -9   8   4       34.95       27.45      2.91 o 
  -8   8   4      194.06      163.97      5.61 o 
  -7   8   4      882.11      824.42     24.42 o 
  -6   8   4      339.21      309.49     16.45 o 
  -5   8   4      590.90      565.27      7.45 o 
  -4   8   4       42.86       36.96      3.18 o 
  -3   8   4      302.55      305.55      9.26 o 
  -2   8   4       52.78       71.58      2.52 o 
  -1   8   4      901.07      928.22     24.98 o 
   0   8   4       92.59      117.05      3.12 o 
   1   8   4       45.01       37.08      2.43 o 
   2   8   4        6.71        9.91      1.80 o 
   3   8   4       61.66       65.76      2.60 o 
   4   8   4       99.01       96.87      2.74 o 
   5   8   4       59.78       63.00      3.16 o 
   6   8   4      714.61      633.00     10.46 o 
   7   8   4       15.10       13.76      2.07 o 
   8   8   4       13.03       14.50      2.04 o 
   9   8   4       10.51        9.98      1.87 o 
  10   8   4       28.71       26.98      2.31 o 
  11   8   4      119.80      143.21      4.47 o 
  12   8   4       24.18       35.28      2.08 o 
  13   8   4        5.21        7.44      2.28 o 
 -12   9   4       53.91       58.83      4.01 o 
 -11   9   4        6.44        7.87      2.13 o 
 -10   9   4        7.02        7.19      3.49 o 
  -9   9   4        2.36        8.30      3.95 o 
  -8   9   4        9.51       11.38      2.61 o 
  -7   9   4        0.10        3.69      1.91 o 
  -6   9   4      173.29      171.63      5.29 o 
  -5   9   4       32.48       29.23      2.88 o 
  -4   9   4     1961.36     1788.30     11.32 o 
  -3   9   4      309.21      295.53      7.63 o 
  -2   9   4     1051.08     1090.56     15.09 o 
  -1   9   4        0.90        8.48      2.11 o 
   0   9   4     1373.65     1282.00     16.16 o 
   1   9   4      140.51      124.59      3.43 o 
   2   9   4       33.95       42.62      2.96 o 
   3   9   4      156.49      160.03      3.84 o 
   4   9   4        2.18        0.28      2.03 o 
   5   9   4      238.19      240.32      8.02 o 
   6   9   4        8.11        9.84      1.99 o 
   7   9   4       13.29       14.55      2.59 o 
   8   9   4       12.02       14.45      1.92 o 
   9   9   4      177.61      175.85      3.53 o 
  10   9   4        4.26        6.06      2.84 o 
  11   9   4       77.81       74.77      3.40 o 
  12   9   4        2.78        1.17      2.20 o 
 -11  10   4       29.88       24.10      2.08 o 
 -10  10   4       22.78       20.47      3.25 o 
  -9  10   4       54.20       60.72      4.42 o 
  -8  10   4       28.88       22.23      4.20 o 
  -7  10   4      216.49      187.92      6.60 o 
  -6  10   4       26.55       21.22      2.69 o 
  -5  10   4        0.07        2.01      2.38 o 
  -4  10   4        0.06        0.32      2.33 o 
  -3  10   4      155.14      136.81      3.85 o 
  -2  10   4       39.90       29.25      2.82 o 
  -1  10   4       29.70       28.62      2.34 o 
   0  10   4      358.34      333.76      8.69 o 
   1  10   4      400.97      426.58      9.55 o 
   2  10   4       28.59       25.03      2.81 o 
   3  10   4       21.83       13.56      2.72 o 
   4  10   4       29.31       25.47      2.78 o 
   5  10   4      142.99      143.88      5.28 o 
   6  10   4       39.28       47.18      2.35 o 
   7  10   4        0.56        1.76      2.25 o 
   8  10   4      500.51      496.97      5.42 o 
   9  10   4      263.94      288.44      3.95 o 
  10  10   4       98.87       90.62      3.47 o 
  11  10   4       29.10       44.39      2.49 o 
 -10  11   4       44.31       41.34      2.65 o 
  -9  11   4        2.58        6.92      2.91 o 
  -8  11   4       68.18       76.51      4.39 o 
  -7  11   4       27.50       23.53      3.95 o 
  -6  11   4       36.07       36.98      4.22 o 
  -5  11   4        0.64        2.91      2.20 o 
  -4  11   4       10.06       12.23      2.32 o 
  -3  11   4       20.14       20.73      2.48 o 
  -2  11   4      197.97      202.24      3.31 o 
  -1  11   4      153.31      152.90      3.84 o 
   0  11   4      174.51      178.74      4.90 o 
   1  11   4        8.30       11.76      2.75 o 
   2  11   4       21.87       13.42      2.70 o 
   3  11   4       33.41       40.40      3.04 o 
   4  11   4      172.27      177.42     11.38 o 
   5  11   4        5.02        3.55      2.45 o 
   6  11   4        2.34        3.92      2.30 o 
   7  11   4        3.12        6.90      1.96 o 
   8  11   4        5.73        4.67      1.75 o 
   9  11   4       43.54       51.46      1.88 o 
  -9  12   4       12.42       19.12      1.57 o 
  -8  12   4        0.51        0.13      2.53 o 
  -7  12   4        4.72        6.50      3.05 o 
  -6  12   4      211.31      200.46      5.46 o 
  -5  12   4       45.16       35.65      3.76 o 
  -4  12   4       41.59       37.78      2.65 o 
  -3  12   4       13.68       11.23      2.16 o 
  -2  12   4       45.51       44.93      2.54 o 
  -1  12   4       67.06       91.37      2.40 o 
   0  12   4      312.17      290.18      4.35 o 
   1  12   4      276.13      253.67      6.49 o 
   2  12   4      140.67      130.58      5.36 o 
   3  12   4        2.87        8.86      2.42 o 
   4  12   4       33.31       26.09      2.54 o 
   5  12   4        3.81        1.44      3.09 o 
   6  12   4       16.54       19.04      3.20 o 
   7  12   4       95.37       92.01      3.67 o 
   8  12   4        5.51        8.46      2.16 o 
  -7  13   4      136.17      150.42      3.36 o 
  -6  13   4      162.18      164.06      3.97 o 
  -5  13   4      119.00      104.23      3.74 o 
  -4  13   4        0.03        2.03      2.63 o 
  -3  13   4       22.19       20.00      2.90 o 
  -2  13   4       17.15       26.87      2.04 o 
  -1  13   4       45.14       50.40      1.75 o 
   0  13   4        5.71        5.28      1.76 o 
   1  13   4        0.22        1.74      1.71 o 
   2  13   4       30.24       38.53      2.11 o 
   3  13   4       41.07       36.21      3.33 o 
   4  13   4       37.91       43.12      3.38 o 
   5  13   4       30.62       28.90      2.92 o 
   6  13   4        0.04        6.95      2.33 o 
   1  14   4        0.38        0.34      1.92 o 
   2  14   4       81.44       78.13      2.90 o 
   3  14   4       19.12       19.64      2.22 o 
 -15   1   5        0.58       -0.24      1.66 o 
 -14   1   5        4.53        2.63      2.11 o 
 -13   1   5       80.91       79.71      3.28 o 
 -12   1   5        2.70       -0.28      2.47 o 
 -11   1   5      141.29      133.53      5.32 o 
 -10   1   5      119.17      119.55      2.99 o 
  -9   1   5       66.08       82.89      2.60 o 
  -8   1   5     1459.00     1502.21     27.01 o 
  -7   1   5        2.78        8.45      2.81 o 
  -6   1   5       36.81       29.23      2.91 o 
  -5   1   5      524.21      547.08     11.05 o 
  -4   1   5      238.49      261.79     16.21 o 
  -3   1   5       81.49       85.87      4.24 o 
  -2   1   5       95.42      120.46      4.10 o 
  -1   1   5     1350.54     1427.57     11.70 o 
   0   1   5     2845.37     2816.73     14.15 o 
   1   1   5       68.45       46.86      3.37 o 
   2   1   5       14.84       10.01      2.56 o 
   3   1   5      326.53      389.22      8.02 o 
   4   1   5     2176.38     2002.50     23.24 o 
   5   1   5      120.88      114.00      4.11 o 
   6   1   5       61.90       47.92      3.35 o 
   7   1   5      163.53      141.54      4.85 o 
   8   1   5       20.77       12.62      2.00 o 
   9   1   5        2.14        1.07      1.74 o 
  10   1   5       12.75       12.72      2.43 o 
  11   1   5       21.43       22.83      2.63 o 
  12   1   5       93.81      113.51      6.25 o 
  13   1   5       91.61      112.52      4.88 o 
  14   1   5       33.95       38.68      3.28 o 
  15   1   5       26.34       22.83      1.70 o 
 -15   2   5        4.58        1.57      2.57 o 
 -14   2   5        0.53        2.61      1.92 o 
 -13   2   5       40.32       28.66      2.58 o 
 -12   2   5      100.68       99.45      2.94 o 
 -11   2   5      245.68      246.10      4.90 o 
 -10   2   5       13.05       11.55      2.06 o 
  -9   2   5      358.86      350.86      4.60 o 
  -8   2   5      459.84      509.73     11.27 o 
  -7   2   5     1049.21      998.76     24.79 o 
  -6   2   5      119.23       89.66      4.12 o 
  -5   2   5      438.80      410.09      7.02 o 
  -4   2   5      462.13      496.76     25.46 o 
  -3   2   5      136.09      176.95      4.79 o 
  -2   2   5     1960.63     2097.32     12.10 o 
  -1   2   5       42.78       47.09      2.56 o 
   0   2   5     1465.63     1668.03     15.93 o 
   1   2   5     2192.52     2368.89     47.09 o 
   2   2   5      866.85      941.95      8.57 o 
   3   2   5     1273.15     1296.49     10.52 o 
   4   2   5      235.10      313.74      5.82 o 
   5   2   5       62.95       89.67      3.82 o 
   6   2   5      482.83      453.31      7.51 o 
   7   2   5        0.12        6.89      2.77 o 
   8   2   5      177.30      192.66      5.96 o 
   9   2   5        0.08       -1.74      2.42 o 
  10   2   5      102.80       79.88      4.75 o 
  11   2   5       32.48       34.54      3.99 o 
  12   2   5       24.62       34.75      4.02 o 
  13   2   5      121.13      126.55      5.01 o 
  14   2   5        9.12        9.81      1.96 o 
  15   2   5       31.67       31.77      2.84 o 
 -15   3   5        0.72        1.09      2.41 o 
 -14   3   5        1.15        2.86      3.09 o 
 -13   3   5        2.40        4.14      3.45 o 
 -12   3   5       12.92        7.76      2.62 o 
 -11   3   5     1435.16     1384.14     10.10 o 
 -10   3   5       36.74       35.23      2.90 o 
  -9   3   5       42.67       31.07      2.10 o 
  -8   3   5       10.80        9.11      1.64 o 
  -7   3   5      393.80      368.42      7.57 o 
  -6   3   5        6.66        7.09      2.99 o 
  -5   3   5      452.39      396.42      9.86 o 
  -4   3   5       51.33       71.20      3.56 o 
  -3   3   5      654.96      492.90      6.69 o 
  -2   3   5      280.11      427.67      6.00 o 
  -1   3   5     2231.03     2626.90     26.21 o 
   0   3   5     5736.61     5720.15     22.63 o 
   1   3   5      671.00      629.08     11.93 o 
   2   3   5      691.14      730.16     30.15 o 
   3   3   5      178.43      147.28      4.63 o 
   4   3   5      474.08      480.72     10.80 o 
   5   3   5      651.56      659.20     13.78 o 
   6   3   5      274.09      278.16     17.03 o 
   7   3   5      918.00      901.79      7.56 o 
   8   3   5        4.60       12.20      3.34 o 
   9   3   5      116.39       88.16      3.96 o 
  10   3   5       50.52       54.43      4.37 o 
  11   3   5      146.74      147.03      5.49 o 
  12   3   5       53.86       49.52      2.70 o 
  13   3   5       29.76       38.00      3.15 o 
  14   3   5       28.11       29.57      2.06 o 
  15   3   5       32.02       33.26      2.65 o 
 -15   4   5        0.01        1.29      2.10 o 
 -14   4   5       21.10       27.39      3.27 o 
 -13   4   5        1.15        1.40      3.24 o 
 -12   4   5        0.02        6.62      3.36 o 
 -11   4   5      110.86      114.06      5.52 o 
 -10   4   5       64.20       48.90      4.25 o 
  -9   4   5       57.40       86.52      5.82 o 
  -8   4   5       29.91       14.08      1.78 o 
  -7   4   5       87.36       86.96      2.57 o 
  -6   4   5        0.23        5.21      2.95 o 
  -5   4   5      383.12      410.24     10.60 o 
  -4   4   5        7.05        6.94      3.92 o 
  -3   4   5      968.00     1087.85     15.17 o 
  -2   4   5      535.07      489.66     10.27 o 
  -1   4   5     2218.11     2211.10     55.13 o 
   0   4   5       73.98       82.84      4.25 o 
   1   4   5      252.46      266.17      8.68 o 
   2   4   5       96.22      180.53      7.81 o 
   3   4   5      905.78      911.47     15.14 o 
   4   4   5      305.23      249.11      8.74 o 
   5   4   5       52.56       77.29      5.96 o 
   6   4   5      182.48      135.13      7.01 o 
   7   4   5       84.55       79.33      5.12 o 
   8   4   5        8.97       19.28      1.82 o 
   9   4   5       11.56        1.78      2.26 o 
  10   4   5       64.61       73.30      4.69 o 
  11   4   5      138.95      128.33      5.30 o 
  12   4   5       48.24       53.42      4.18 o 
  13   4   5       23.38       22.05      2.34 o 
  14   4   5       83.73      109.10      2.67 o 
  15   4   5       61.03       59.76      2.70 o 
 -14   5   5       53.86       56.61      3.09 o 
 -13   5   5      269.64      289.43      5.90 o 
 -12   5   5      134.22      133.38      4.99 o 
 -11   5   5       76.62       64.06      3.21 o 
 -10   5   5       26.62       32.68      3.74 o 
  -9   5   5       40.40       29.41      2.79 o 
  -8   5   5       69.30       77.47      2.72 o 
  -7   5   5        0.70        2.77      1.86 o 
  -6   5   5       13.61       19.53      1.90 o 
  -5   5   5      383.07      324.42     10.00 o 
  -4   5   5      350.70      341.26     10.00 o 
  -3   5   5      511.65      528.29     11.56 o 
  -2   5   5       24.43       10.04      4.50 o 
  -1   5   5      595.80      647.78      9.19 o 
   0   5   5      165.18      155.25      5.13 o 
   1   5   5     1041.10     1055.13     16.36 o 
   2   5   5       54.59       70.44      5.85 o 
   3   5   5       51.58       63.89      5.64 o 
   4   5   5      136.09      134.00      7.30 o 
   5   5   5        4.67        4.04      3.99 o 
   6   5   5      132.94       95.83      3.76 o 
   7   5   5      435.48      441.78      4.90 o 
   8   5   5      358.29      311.89      4.79 o 
   9   5   5       22.15       26.69      5.55 o 
  10   5   5      173.72      176.84      6.09 o 
  11   5   5        4.78        4.25      3.36 o 
  12   5   5        6.53        6.25      3.22 o 
  13   5   5        0.85        3.06      2.02 o 
  14   5   5       36.13       36.86      2.73 o 
 -14   6   5        0.00       -0.64      1.97 o 
 -13   6   5        3.06        0.92      1.79 o 
 -12   6   5        0.30        2.92      2.94 o 
 -11   6   5       10.66       14.02      1.99 o 
 -10   6   5        1.60        0.99      2.39 o 
  -9   6   5      153.53      152.50      5.91 o 
  -8   6   5      167.67      155.67      5.71 o 
  -7   6   5       16.31        6.58      2.17 o 
  -6   6   5        8.14        9.20      2.00 o 
  -5   6   5      298.34      285.47      4.85 o 
  -4   6   5      261.22      256.62     13.42 o 
  -3   6   5       24.49       30.35      5.17 o 
  -2   6   5      180.92      197.35      5.84 o 
  -1   6   5      396.38      374.41      7.47 o 
   0   6   5       69.12       75.05      4.21 o 
   1   6   5      296.81      286.62      9.39 o 
   2   6   5      128.90      141.60      7.31 o 
   3   6   5      398.39      399.98     11.13 o 
   4   6   5       49.80       84.20      4.02 o 
   5   6   5      462.11      434.11      6.51 o 
   6   6   5        9.27       11.99      2.98 o 
   7   6   5        0.08        6.99      2.44 o 
   8   6   5      227.79      189.37      6.21 o 
   9   6   5       41.44       35.60      2.94 o 
  10   6   5      252.66      238.56      6.41 o 
  11   6   5        0.42        3.69      3.36 o 
  12   6   5      138.52      153.42      3.48 o 
  13   6   5        4.84        5.41      1.91 o 
  14   6   5       24.99       35.77      2.32 o 
 -13   7   5       24.81       21.68      1.71 o 
 -12   7   5       24.16       28.98      2.21 o 
 -11   7   5       18.66       25.42      3.90 o 
 -10   7   5        1.74        4.33      2.34 o 
  -9   7   5       64.72       56.55      2.83 o 
  -8   7   5      139.72      144.84      5.74 o 
  -7   7   5       12.88        9.15      2.43 o 
  -6   7   5      126.17      142.04      4.62 o 
  -5   7   5     1940.88     1927.47     10.78 o 
  -4   7   5      417.88      402.09      5.89 o 
  -3   7   5       83.50       67.60      2.97 o 
  -2   7   5        6.26       14.89      3.29 o 
  -1   7   5      363.02      305.97      7.15 o 
   0   7   5     1301.09     1311.08     57.68 o 
   1   7   5     1926.00     2001.71     18.00 o 
   2   7   5       55.29       68.73      2.58 o 
   3   7   5        9.35        6.74      2.05 o 
   4   7   5       72.12       75.72      4.33 o 
   5   7   5       88.02       92.45      2.49 o 
   6   7   5       61.04       58.51      3.13 o 
   7   7   5      299.54      294.86      5.09 o 
   8   7   5       60.48       51.91      2.38 o 
   9   7   5      577.86      600.03     19.75 o 
  10   7   5       88.35       85.02      4.42 o 
  11   7   5       11.10        5.60      2.24 o 
  12   7   5      100.59      113.16      2.93 o 
  13   7   5        0.54        0.40      2.19 o 
 -12   8   5       28.36       33.31      2.03 o 
 -11   8   5       23.84       19.75      2.37 o 
 -10   8   5      164.30      150.76      3.82 o 
  -9   8   5       36.85       39.61      4.09 o 
  -8   8   5       64.50       78.60      4.68 o 
  -7   8   5       54.16       46.72      2.87 o 
  -6   8   5      139.32      121.71      3.64 o 
  -5   8   5        5.44        7.52      2.24 o 
  -4   8   5       94.62      108.85      7.70 o 
  -3   8   5       14.07       12.66      4.36 o 
  -2   8   5       53.86       49.29      4.12 o 
  -1   8   5       55.99       75.08      3.12 o 
   0   8   5       13.74       22.25      2.70 o 
   1   8   5     1024.11     1036.26     15.72 o 
   2   8   5       71.84       75.75      2.42 o 
   3   8   5       18.23       32.99      2.13 o 
   4   8   5      702.60      644.01     19.97 o 
   5   8   5        2.78        2.80      2.55 o 
   6   8   5      184.56      175.73      4.33 o 
   7   8   5        3.84        6.36      2.06 o 
   8   8   5        5.44       14.61      1.70 o 
   9   8   5       11.41       10.34      1.92 o 
  10   8   5      182.44      194.90      3.70 o 
  11   8   5        4.12        4.51      2.77 o 
  12   8   5       89.56      107.61      3.62 o 
  13   8   5        6.99        5.90      1.81 o 
 -12   9   5        0.49       -0.94      2.03 o 
 -11   9   5        1.89        0.26      1.88 o 
 -10   9   5       40.20       45.32      3.98 o 
  -9   9   5        0.93        1.96      2.21 o 
  -8   9   5       18.94       14.67      2.60 o 
  -7   9   5        0.58        0.78      1.89 o 
  -6   9   5       21.87       11.70      2.09 o 
  -5   9   5       16.27       13.71      2.59 o 
  -4   9   5     1054.95      966.04     19.85 o 
  -3   9   5       90.78      105.23      3.72 o 
  -2   9   5       49.15       51.36      4.43 o 
  -1   9   5       44.57       68.07      3.23 o 
   0   9   5      641.06      686.83     10.53 o 
   1   9   5      314.82      328.86      5.49 o 
   2   9   5        2.30        3.93      1.89 o 
   3   9   5       21.13       17.83      2.17 o 
   4   9   5       20.44       20.75      2.15 o 
   5   9   5      458.10      428.09      5.96 o 
   6   9   5        3.67        2.30      2.42 o 
   7   9   5       11.55       14.16      2.47 o 
   8   9   5       10.45        8.17      2.28 o 
   9   9   5        3.62        6.82      2.08 o 
  10   9   5        6.99        7.40      2.83 o 
  11   9   5       87.93       81.68      3.27 o 
  12   9   5       32.55       43.32      2.29 o 
 -11  10   5      159.15      165.86      3.57 o 
 -10  10   5       12.28       13.00      2.01 o 
  -9  10   5       71.28       74.02      4.16 o 
  -8  10   5        6.26        7.14      3.49 o 
  -7  10   5        3.91        0.65      3.71 o 
  -6  10   5       23.16       18.96      2.63 o 
  -5  10   5        3.46        3.89      2.38 o 
  -4  10   5        9.08        6.47      2.39 o 
  -3  10   5      540.11      497.64     19.59 o 
  -2  10   5      474.28      457.73      8.55 o 
  -1  10   5      140.46      141.56      4.30 o 
   0  10   5      790.75      754.67     10.84 o 
   1  10   5      130.63      112.73      5.44 o 
   2  10   5       21.29       20.54      3.22 o 
   3  10   5      158.16      170.79      4.24 o 
   4  10   5        2.34        7.76      1.97 o 
   5  10   5      185.35      172.55      4.92 o 
   6  10   5       75.71       78.88      3.02 o 
   7  10   5      246.18      251.21      4.20 o 
   8  10   5        1.28        0.08      1.92 o 
   9  10   5      118.74      133.42      2.84 o 
  10  10   5       12.07        8.51      2.26 o 
 -10  11   5        0.03        0.89      1.88 o 
  -9  11   5        5.52        6.81      2.58 o 
  -8  11   5       74.76       63.52      3.80 o 
  -7  11   5       16.73        9.92      3.39 o 
  -6  11   5       12.32        9.81      3.47 o 
  -5  11   5      103.44      116.52      8.84 o 
  -4  11   5        1.12        0.29      2.20 o 
  -3  11   5      179.53      178.91      3.94 o 
  -2  11   5      771.67      804.87     22.91 o 
  -1  11   5      160.31      171.71      3.82 o 
   0  11   5        0.19        2.82      3.42 o 
   1  11   5       82.20       83.52      4.80 o 
   2  11   5       96.42       64.75      4.59 o 
   3  11   5        2.99       10.36      3.74 o 
   4  11   5       22.75       22.71      3.85 o 
   5  11   5       21.01       18.34      3.60 o 
   6  11   5        0.18        0.83      1.89 o 
   7  11   5        5.68       10.06      1.84 o 
   8  11   5       27.66       15.58      1.62 o 
  -8  12   5        9.22        9.05      2.31 o 
  -7  12   5        4.80        4.67      2.58 o 
  -6  12   5       31.10       28.33      3.09 o 
  -5  12   5       18.89       16.34      3.16 o 
  -4  12   5       35.71       45.16      2.35 o 
  -3  12   5       61.52       61.06      2.79 o 
  -2  12   5      180.19      180.87      3.90 o 
  -1  12   5       24.30       19.64      2.18 o 
   0  12   5      178.86      180.96      3.52 o 
   1  12   5        0.03        0.43      3.14 o 
   2  12   5       45.22       43.51      3.80 o 
   3  12   5      100.86       96.77      4.45 o 
   4  12   5        9.14       13.95      3.29 o 
   5  12   5       74.71       69.39      3.79 o 
   6  12   5       64.80       65.80      3.47 o 
   7  12   5        3.73        8.07      2.35 o 
  -5  13   5       43.80       45.78      2.59 o 
  -4  13   5        1.01        3.37      2.04 o 
  -3  13   5       15.71       13.28      1.50 o 
  -2  13   5       32.97       37.94      2.48 o 
  -1  13   5      101.83       94.23      3.13 o 
   0  13   5        0.21        0.99      1.50 o 
   1  13   5        0.49        0.39      1.64 o 
   2  13   5        2.99       12.95      1.74 o 
   3  13   5       17.82       15.31      1.92 o 
   4  13   5       88.68       89.51      3.38 o 
   5  13   5        7.91        7.17      2.23 o 
 -15   0   6       42.45       43.64      2.60 o 
 -14   0   6        3.65        3.91      2.67 o 
 -13   0   6       21.14       31.01      3.55 o 
 -12   0   6        9.83       13.77      3.63 o 
 -11   0   6       85.96       87.88      9.14 o 
 -10   0   6       94.81       98.40     14.54 o 
  -9   0   6       15.98       21.23      2.67 o 
  -8   0   6      709.91      721.86      6.87 o 
  -7   0   6      444.15      452.47      8.69 o 
  -6   0   6      279.24      248.92      9.14 o 
  -5   0   6      316.75      326.29      9.52 o 
  -4   0   6        5.23       19.54      4.27 o 
  -3   0   6     1926.01     1980.85     19.81 o 
  -2   0   6      126.51      136.54      6.00 o 
  -1   0   6     1305.50     1210.05     14.72 o 
   0   0   6     1806.06     2022.99     18.85 o 
   1   0   6     1820.06     1841.55     18.59 o 
   2   0   6     5489.53     5096.51     31.27 o 
   3   0   6     1579.96     1537.99     17.73 o 
   4   0   6     2990.54     2909.66     24.85 o 
   5   0   6       44.72       67.21      5.30 o 
   6   0   6      510.61      432.05     11.06 o 
   7   0   6      823.79      894.45     30.07 o 
   8   0   6      308.45      382.02      6.08 o 
   9   0   6       37.94       78.18      4.41 o 
  10   0   6      414.44      446.91      8.02 o 
  11   0   6      161.64      187.38      5.59 o 
  12   0   6       95.37       78.81      4.02 o 
  13   0   6        1.57        5.61      2.79 o 
  14   0   6        6.83        3.82      2.54 o 
  15   0   6        0.34        1.07      1.91 o 
 -15   1   6       24.96       29.35      2.60 o 
 -14   1   6        4.57        3.10      1.97 o 
 -13   1   6        2.13        2.00      2.20 o 
 -12   1   6        4.73       13.43      3.76 o 
 -11   1   6       23.70       22.90      2.23 o 
 -10   1   6       53.20       48.37      2.46 o 
  -9   1   6     1659.79     1594.82     15.34 o 
  -8   1   6      451.35      427.43      5.71 o 
  -7   1   6     1421.76     1328.37     18.06 o 
  -6   1   6      222.40      199.48      6.15 o 
  -5   1   6        3.80        2.63      3.00 o 
  -4   1   6      141.34      143.44      6.68 o 
  -3   1   6        0.01        1.61      2.69 o 
  -2   1   6      492.47      489.55      5.20 o 
  -1   1   6      466.98      405.06     10.73 o 
   0   1   6       27.58       39.00      3.04 o 
   1   1   6        3.83       10.83      2.67 o 
   2   1   6        0.70        4.75      3.60 o 
   3   1   6      629.99      673.06     11.66 o 
   4   1   6       18.45       20.84      2.92 o 
   5   1   6       11.98        4.74      2.55 o 
   6   1   6      430.52      397.74     13.53 o 
   7   1   6        0.01        9.82      2.21 o 
   8   1   6      127.99      187.97      3.97 o 
   9   1   6      525.62      495.08     28.97 o 
  10   1   6        0.32        8.39      2.36 o 
  11   1   6       13.81       16.42      2.40 o 
  12   1   6        0.33        1.05      3.32 o 
  13   1   6       16.00       14.90      2.09 o 
  14   1   6       49.67       57.79      1.84 o 
  15   1   6       12.79       17.98      2.18 o 
 -15   2   6        3.02        6.20      2.24 o 
 -14   2   6      192.50      201.66      4.96 o 
 -13   2   6       37.98       36.95      2.44 o 
 -12   2   6        0.26        1.63      1.91 o 
 -11   2   6      437.86      411.46      5.91 o 
 -10   2   6       35.64       42.39      2.42 o 
  -9   2   6      301.74      293.19      6.37 o 
  -8   2   6     1060.53     1112.30     19.21 o 
  -7   2   6      477.58      492.17      3.93 o 
  -6   2   6      571.16      602.88     18.95 o 
  -5   2   6      497.10      530.59      9.13 o 
  -4   2   6      280.10      326.27     20.73 o 
  -3   2   6     1239.13     1270.06     57.32 o 
  -2   2   6      353.83      366.83      5.87 o 
  -1   2   6     1042.01     1143.12     58.40 o 
   0   2   6      107.66      160.61     13.51 o 
   1   2   6      776.38      804.38     47.08 o 
   2   2   6       13.49       24.88      2.92 o 
   3   2   6      406.03      360.44      6.34 o 
   4   2   6       87.77       73.26      3.71 o 
   5   2   6       51.92       57.10      3.56 o 
   6   2   6      350.82      400.41      6.10 o 
   7   2   6      274.19      268.76      4.66 o 
   8   2   6      291.90      264.64      4.78 o 
   9   2   6       14.39       22.26      3.70 o 
  10   2   6       62.83       66.73      3.06 o 
  11   2   6        1.06       -0.20      2.88 o 
  12   2   6       48.00       50.17      2.69 o 
  13   2   6        4.75        3.16      1.95 o 
  14   2   6        2.44        4.05      1.62 o 
  15   2   6       11.88       12.32      2.02 o 
 -15   3   6        1.27        2.07      2.07 o 
 -14   3   6        2.61        1.72      2.71 o 
 -13   3   6       42.44       35.45      3.74 o 
 -12   3   6        0.03        1.38      2.37 o 
 -11   3   6       67.16       67.61      3.22 o 
 -10   3   6      626.08      488.18      6.15 o 
  -9   3   6      152.23      152.12      3.23 o 
  -8   3   6        0.29        0.39      1.55 o 
  -7   3   6      192.45      166.60      3.35 o 
  -6   3   6      227.51      226.33      4.04 o 
  -5   3   6      136.73      134.90      6.40 o 
  -4   3   6        5.85        3.51      2.62 o 
  -3   3   6       15.28       17.32      2.83 o 
  -2   3   6      619.51      692.37     10.11 o 
  -1   3   6      403.20      460.37     11.96 o 
   0   3   6        3.22       19.75      4.43 o 
   1   3   6       27.64       47.47      5.26 o 
   2   3   6        0.96       11.68      4.60 o 
   3   3   6       32.19       27.76      4.85 o 
   4   3   6      152.52      146.59      7.42 o 
   5   3   6       20.28       15.58      3.60 o 
   6   3   6       42.54       32.68      2.22 o 
   7   3   6      342.09      333.29      4.09 o 
   8   3   6      526.73      457.39      5.82 o 
   9   3   6        5.22        3.77      2.31 o 
  10   3   6       86.37       83.97      3.26 o 
  11   3   6        9.98        8.26      1.85 o 
  12   3   6       38.38       39.17      2.02 o 
  13   3   6       57.87       71.53      1.98 o 
  14   3   6        0.96        4.73      2.58 o 
 -14   4   6       62.28       75.40      3.42 o 
 -13   4   6        0.01        0.69      3.03 o 
 -12   4   6        6.03        1.89      2.42 o 
 -11   4   6       51.94       35.86      4.88 o 
 -10   4   6      341.71      337.12     11.22 o 
  -9   4   6      282.27      279.51      5.73 o 
  -8   4   6        1.26        0.95      1.85 o 
  -7   4   6      143.77      148.09      3.41 o 
  -6   4   6      322.70      322.75      4.28 o 
  -5   4   6       28.60       41.90      2.89 o 
  -4   4   6      216.81      201.80      7.81 o 
  -3   4   6      307.40      316.65      9.25 o 
  -2   4   6       60.47       50.43      4.15 o 
  -1   4   6     1208.34     1210.68     19.06 o 
   0   4   6       15.38       16.77      4.51 o 
   1   4   6      127.41      150.75      7.53 o 
   2   4   6        1.43        8.61      4.66 o 
   3   4   6        0.01        6.49      4.69 o 
   4   4   6        7.39       16.69      4.77 o 
   5   4   6      274.87      320.88      4.33 o 
   6   4   6      146.58      141.35      2.73 o 
   7   4   6      198.73      214.47      3.83 o 
   8   4   6      343.67      301.94      9.85 o 
   9   4   6      414.05      436.67     23.12 o 
  10   4   6       77.69      104.90      2.71 o 
  11   4   6        1.52        4.59      1.78 o 
  12   4   6       29.92       34.68      2.48 o 
  13   4   6        2.14        6.88      1.91 o 
 -14   5   6        0.88       -0.11      2.09 o 
 -13   5   6        0.42       -0.09      2.68 o 
 -12   5   6        7.97        6.53      2.28 o 
 -11   5   6        6.75        6.94      2.42 o 
 -10   5   6      224.77      219.91      9.22 o 
  -9   5   6      118.85       96.04      3.48 o 
  -8   5   6        0.09        0.90      2.40 o 
  -7   5   6      187.82      196.06      7.94 o 
  -6   5   6      651.07      615.23      5.80 o 
  -5   5   6       15.41       14.36      2.02 o 
  -4   5   6       26.14       27.05      2.10 o 
  -3   5   6      250.35      244.00      6.42 o 
  -2   5   6      415.87      413.00     18.21 o 
  -1   5   6      175.79      159.37      8.11 o 
   0   5   6      799.25      784.91     15.16 o 
   1   5   6       18.22       20.35      4.60 o 
   2   5   6       90.80       84.31      6.55 o 
   3   5   6        1.97        4.05      2.45 o 
   4   5   6       56.15       51.29      2.47 o 
   5   5   6        5.64       14.84      1.74 o 
   6   5   6      147.68      141.54      2.79 o 
   7   5   6      464.43      456.68      9.60 o 
   8   5   6      467.40      480.53      8.20 o 
   9   5   6      114.96      104.31      3.58 o 
  10   5   6      217.40      229.61      5.71 o 
  11   5   6       23.75       36.31      2.69 o 
  12   5   6        7.04        2.74      2.08 o 
  13   5   6        0.24       -0.91      1.74 o 
  14   5   6        3.75        7.40      1.76 o 
 -13   6   6       30.09       29.04      1.92 o 
 -12   6   6       11.71       14.82      2.87 o 
 -11   6   6        0.40        1.65      2.22 o 
 -10   6   6        0.17        0.37      3.41 o 
  -9   6   6        1.21        2.81      3.60 o 
  -8   6   6      366.05      291.79      7.31 o 
  -7   6   6       51.95       46.51      2.83 o 
  -6   6   6        2.27       11.77      2.20 o 
  -5   6   6        2.59        4.97      1.93 o 
  -4   6   6     1107.32     1042.62     13.38 o 
  -3   6   6        1.68        5.86      2.22 o 
  -2   6   6       43.08       51.75      2.70 o 
  -1   6   6       18.93       12.73      3.28 o 
   0   6   6       22.03       29.67      5.11 o 
   1   6   6       24.80       19.63      2.71 o 
   2   6   6        7.94        8.08      2.59 o 
   3   6   6      306.33      271.98      5.36 o 
   4   6   6       14.84       10.42      2.71 o 
   5   6   6      770.55      706.41      7.65 o 
   6   6   6       70.27       72.89      3.19 o 
   7   6   6       33.87       34.86      2.94 o 
   8   6   6      337.45      296.04      4.14 o 
   9   6   6      161.74      167.69      4.13 o 
  10   6   6        3.13       12.61      2.50 o 
  11   6   6       21.69       23.91      2.44 o 
  12   6   6       95.45      111.84      2.91 o 
  13   6   6       65.39       59.02      2.19 o 
 -12   7   6        9.55        4.31      1.72 o 
 -11   7   6        8.34       11.81      2.14 o 
 -10   7   6        2.61        1.73      2.18 o 
  -9   7   6       18.84        9.14      3.68 o 
  -8   7   6        1.70        3.68      3.42 o 
  -7   7   6      168.12      124.67      4.42 o 
  -6   7   6      167.72      130.95      3.66 o 
  -5   7   6      794.37      708.07      6.94 o 
  -4   7   6       73.82       67.28      2.45 o 
  -3   7   6       33.41       39.57      2.77 o 
  -2   7   6       50.91       62.08      2.97 o 
  -1   7   6      130.53      120.66      3.46 o 
   0   7   6      141.05      140.62      8.19 o 
   1   7   6       86.45       69.63      3.43 o 
   2   7   6       82.74       74.29      8.08 o 
   3   7   6      425.72      368.10     10.85 o 
   4   7   6       19.50       22.24      3.67 o 
   5   7   6        0.04        2.22      3.06 o 
   6   7   6      140.59      126.62      3.92 o 
   7   7   6        2.71        7.28      2.08 o 
   8   7   6       22.83       23.90      2.18 o 
   9   7   6        1.51        2.51      1.86 o 
  10   7   6        9.95       11.38      1.79 o 
  11   7   6      158.64      170.05      4.78 o 
  12   7   6        2.18        2.56      2.48 o 
  13   7   6        8.42       10.01      1.87 o 
 -12   8   6      174.18      187.22      4.06 o 
 -11   8   6       94.82       97.38      4.22 o 
 -10   8   6      182.02      180.55      6.57 o 
  -9   8   6       70.68       67.23      4.30 o 
  -8   8   6       28.85       24.80      3.69 o 
  -7   8   6        4.31        4.64      2.34 o 
  -6   8   6      177.28      185.84     11.70 o 
  -5   8   6      337.91      286.81     14.27 o 
  -4   8   6        1.60        7.84      2.35 o 
  -3   8   6      674.89      648.69     51.06 o 
  -2   8   6      639.75      636.82      9.87 o 
  -1   8   6       65.84       56.14      4.40 o 
   0   8   6       53.90       54.29      4.70 o 
   1   8   6      486.45      479.06      9.20 o 
   2   8   6      117.44      105.05      5.34 o 
   3   8   6      290.54      240.13     13.43 o 
   4   8   6      193.04      166.68      4.54 o 
   5   8   6        0.19        0.00      2.37 o 
   6   8   6       23.89       25.39      2.75 o 
   7   8   6      202.02      215.63      4.49 o 
   8   8   6       27.18       29.59      2.59 o 
   9   8   6      105.63      102.63      3.66 o 
  10   8   6        0.01        1.76      1.82 o 
  11   8   6       67.63       82.95      3.53 o 
  12   8   6       10.58       11.32      2.09 o 
 -11   9   6      103.65      113.68      3.63 o 
 -10   9   6        4.28        4.61      3.12 o 
  -9   9   6        2.60        0.08      2.05 o 
  -8   9   6        4.20        0.26      2.25 o 
  -7   9   6       79.61       74.88     12.28 o 
  -6   9   6       30.31       26.60      2.19 o 
  -5   9   6       30.48       35.27      3.44 o 
  -4   9   6      422.81      423.30      5.89 o 
  -3   9   6       13.41       18.60      2.62 o 
  -2   9   6       45.45       47.42      4.34 o 
  -1   9   6      887.73      960.95     11.78 o 
   0   9   6      185.37      150.20      5.90 o 
   1   9   6        1.93        3.08      3.96 o 
   2   9   6      168.60      166.59      6.43 o 
   3   9   6      290.99      275.61     19.65 o 
   4   9   6      193.05      158.25      3.98 o 
   5   9   6        1.14        5.71      2.36 o 
   6   9   6        3.80        6.30      2.34 o 
   7   9   6       41.48       43.01      2.68 o 
   8   9   6        2.69        3.75      2.04 o 
   9   9   6        0.21        0.29      1.87 o 
  10   9   6       14.29       10.42      2.52 o 
  11   9   6       12.74        8.38      1.98 o 
 -10  10   6       17.42       10.49      2.45 o 
  -9  10   6        0.33        1.64      2.80 o 
  -8  10   6       63.43       60.13      4.04 o 
  -7  10   6       12.18        7.93      3.57 o 
  -6  10   6      211.68      184.15      7.29 o 
  -5  10   6       23.43       22.73      2.62 o 
  -4  10   6       65.03       64.01      2.98 o 
  -3  10   6        0.95        1.04      2.27 o 
  -2  10   6       26.11       32.14      2.65 o 
  -1  10   6        5.46       10.22      3.39 o 
   0  10   6       19.14       21.73      3.69 o 
   1  10   6      140.75      133.48      5.66 o 
   2  10   6       37.76       34.08      4.28 o 
   3  10   6        0.81        1.52      3.62 o 
   4  10   6        3.57       15.92      3.85 o 
   5  10   6       43.47       44.59      3.05 o 
   6  10   6        6.98        6.28      2.98 o 
   7  10   6       12.92       17.94      2.16 o 
   8  10   6       54.67       64.06      2.40 o 
   9  10   6       15.65       14.01      1.63 o 
  -9  11   6        0.00       -2.05      2.05 o 
  -8  11   6        0.27       -0.62      2.58 o 
  -7  11   6        0.28        0.11      2.82 o 
  -6  11   6      125.91      113.16      4.45 o 
  -5  11   6      120.14      117.15      3.10 o 
  -4  11   6       63.48       61.60      2.68 o 
  -3  11   6        4.91        5.86      2.05 o 
  -2  11   6       15.39       17.34      2.81 o 
  -1  11   6        3.68        5.77      2.05 o 
   0  11   6      375.64      368.65      7.17 o 
   1  11   6       12.40        9.82      3.49 o 
   2  11   6        4.23        1.75      3.42 o 
   3  11   6       38.69       26.92      3.84 o 
   4  11   6       19.03       14.33      3.48 o 
   5  11   6        3.31       11.86      3.34 o 
   6  11   6       41.91       48.34      3.63 o 
   7  11   6       57.19       81.38      3.57 o 
   8  11   6        0.11        2.87      2.09 o 
  -7  12   6       25.95       27.43      2.25 o 
  -6  12   6        3.64        7.36      2.28 o 
  -5  12   6      233.22      264.96      4.87 o 
  -4  12   6       22.80       21.56      1.87 o 
  -3  12   6      158.20      163.76      2.96 o 
  -2  12   6        0.01        0.74      2.43 o 
  -1  12   6       44.67       52.70      3.18 o 
   0  12   6        0.02        1.68      1.80 o 
   1  12   6      277.39      315.87      4.42 o 
   2  12   6        3.83        3.67      2.91 o 
   3  12   6       19.31       17.70      3.10 o 
   4  12   6       61.83       65.81      3.60 o 
   5  12   6       20.03       18.98      2.79 o 
   6  12   6        3.46        7.06      2.34 o 
  -2  13   6      288.85      318.56      4.30 o 
  -1  13   6       96.99      100.60      2.90 o 
   0  13   6       44.77       42.19      2.42 o 
   1  13   6       37.10       41.38      4.11 o 
   2  13   6      200.12      221.75      6.77 o 
   3  13   6      141.85      136.98      4.99 o 
   4  13   6       13.65        8.51      1.93 o 
 -14   1   7       30.26       25.96      1.86 o 
 -13   1   7       25.90       24.13      2.24 o 
 -12   1   7       29.45       30.32      2.51 o 
 -11   1   7      188.78      211.38      4.25 o 
 -10   1   7        0.06        0.18      1.93 o 
  -9   1   7      235.60      224.61      4.57 o 
  -8   1   7        0.27        0.33      1.73 o 
  -7   1   7        5.95        2.12      1.74 o 
  -6   1   7     2205.99     2099.60     12.25 o 
  -5   1   7        4.27       10.18      2.27 o 
  -4   1   7        5.29       13.93      3.14 o 
  -3   1   7      750.33      719.51     11.69 o 
  -2   1   7      141.48      148.54      6.94 o 
  -1   1   7       14.57       27.41      3.10 o 
   0   1   7      335.61      352.70      7.62 o 
   1   1   7      203.02      204.23     12.05 o 
   2   1   7      398.79      408.56      7.10 o 
   3   1   7      120.64       90.37      4.14 o 
   4   1   7      147.99      142.05      4.86 o 
   5   1   7       82.89       94.27      2.58 o 
   6   1   7       14.64       19.44      1.69 o 
   7   1   7        0.05        0.27      1.48 o 
   8   1   7      543.22      584.37     39.50 o 
   9   1   7        0.00       11.27      2.54 o 
  10   1   7        0.02        1.21      1.87 o 
  11   1   7       33.89       47.88      3.07 o 
  12   1   7       98.61       98.86      6.01 o 
  13   1   7       14.41       20.12      2.05 o 
  14   1   7        4.12        5.38      1.49 o 
 -14   2   7       30.12       36.20      2.94 o 
 -13   2   7        8.29        8.29      1.93 o 
 -12   2   7        3.66        3.38      1.78 o 
 -11   2   7        1.25        0.13      2.31 o 
 -10   2   7       31.43       36.98      2.36 o 
  -9   2   7      302.76      284.11      7.04 o 
  -8   2   7      282.15      255.86      3.82 o 
  -7   2   7        0.24        5.05      1.92 o 
  -6   2   7        5.80        5.78      1.67 o 
  -5   2   7       91.21       92.41      2.62 o 
  -4   2   7       36.28       25.97      3.28 o 
  -3   2   7        1.00        2.86      2.80 o 
  -2   2   7      331.14      336.44     14.15 o 
  -1   2   7       25.42       25.71      4.91 o 
   0   2   7        2.87        6.60      4.43 o 
   1   2   7      508.08      534.79     12.52 o 
   2   2   7      595.11      534.71     12.78 o 
   3   2   7      161.36      157.32      5.25 o 
   4   2   7      503.18      494.93      6.31 o 
   5   2   7      129.61      157.72      2.56 o 
   6   2   7       64.00       54.37      1.99 o 
   7   2   7      226.81      192.63      3.39 o 
   8   2   7       67.19       72.80      2.50 o 
   9   2   7      167.64      164.16      4.94 o 
  10   2   7        0.38        5.25      1.86 o 
  11   2   7       14.21       13.50      2.39 o 
  12   2   7      115.30      117.85      5.56 o 
  13   2   7      115.37      124.60      2.76 o 
  14   2   7        9.62       11.16      2.23 o 
 -14   3   7        3.50        2.21      2.34 o 
 -13   3   7       11.89       14.32      3.08 o 
 -12   3   7       82.93       80.93      3.97 o 
 -11   3   7       28.17       33.90      2.71 o 
 -10   3   7       44.26       49.03      2.39 o 
  -9   3   7      680.38      672.52      7.17 o 
  -8   3   7        5.38       12.20      2.01 o 
  -7   3   7      851.78      846.47     18.19 o 
  -6   3   7     1527.01     1395.39     19.26 o 
  -5   3   7      335.96      322.55      3.53 o 
  -4   3   7        1.35        4.56      2.12 o 
  -3   3   7       25.24       30.68      3.37 o 
  -2   3   7      183.65      163.34     20.48 o 
  -1   3   7      553.78      515.15     12.60 o 
   0   3   7      439.60      439.22     11.75 o 
   1   3   7       40.43       40.00      5.99 o 
   2   3   7     1316.70     1269.55     19.47 o 
   3   3   7        1.69       12.12      4.89 o 
   4   3   7       27.73       44.28      2.54 o 
   5   3   7       11.42       15.04      1.78 o 
   6   3   7      217.61      204.49      3.68 o 
   7   3   7       24.56       33.52      2.18 o 
   8   3   7       43.02       57.45      2.40 o 
   9   3   7       59.98       57.39      2.63 o 
  10   3   7        0.10        1.11      1.79 o 
  11   3   7       10.51       12.18      1.80 o 
  12   3   7        2.74        6.15      1.59 o 
  13   3   7        6.81       13.00      1.68 o 
  14   3   7        0.47        2.09      1.90 o 
 -14   4   7       10.61        7.64      2.17 o 
 -13   4   7        1.10        0.92      2.70 o 
 -12   4   7       15.86       18.66      2.32 o 
 -11   4   7       61.94       72.48      3.06 o 
 -10   4   7      163.49      164.34      4.04 o 
  -9   4   7       61.25       82.24      3.48 o 
  -8   4   7      124.61      152.79      4.95 o 
  -7   4   7      506.95      461.36     38.76 o 
  -6   4   7      100.85       83.92      2.27 o 
  -5   4   7        1.81        2.77      1.63 o 
  -4   4   7      314.62      331.05      7.23 o 
  -3   4   7      194.97      241.06      3.63 o 
  -2   4   7       24.13       31.10      2.48 o 
  -1   4   7      409.59      467.47     12.40 o 
   0   4   7      539.65      548.51     13.33 o 
   1   4   7      164.57      172.71      4.73 o 
   2   4   7      366.04      328.14      6.40 o 
   3   4   7      197.46      217.68      3.73 o 
   4   4   7       30.23       34.38      2.61 o 
   5   4   7      179.80      161.49      3.42 o 
   6   4   7      425.12      406.73      4.51 o 
   7   4   7       21.58       17.19      2.07 o 
   8   4   7       21.46       36.63      2.25 o 
   9   4   7      145.81      168.60      3.19 o 
  10   4   7      140.19      161.88      3.04 o 
  11   4   7       22.55       17.14      1.80 o 
  12   4   7       68.24       75.63      3.33 o 
  13   4   7       79.81       90.48      3.31 o 
 -13   5   7       10.33       14.54      2.45 o 
 -12   5   7       10.01       11.35      2.91 o 
 -11   5   7       45.53       38.59      2.66 o 
 -10   5   7        8.19        7.31      2.32 o 
  -9   5   7       52.90       34.08      2.80 o 
  -8   5   7       40.97       29.36      2.70 o 
  -7   5   7      200.70      206.62      4.33 o 
  -6   5   7       78.25       84.99      3.16 o 
  -5   5   7       32.24       37.66      2.41 o 
  -4   5   7       59.02       75.04      3.33 o 
  -3   5   7      138.18      140.24      3.01 o 
  -2   5   7        5.54        7.34      2.98 o 
  -1   5   7       16.12       15.97      2.72 o 
   0   5   7       15.27       22.00      2.76 o 
   1   5   7      136.89      142.84      3.22 o 
   2   5   7       48.23       48.21      2.44 o 
   3   5   7      348.52      304.12      4.32 o 
   4   5   7       57.30       67.24      2.69 o 
   5   5   7     1567.31     1482.70     38.16 o 
   6   5   7      150.94      161.68      5.78 o 
   7   5   7      133.82      132.01      3.01 o 
   8   5   7        5.25       12.57      2.01 o 
   9   5   7       91.17       74.18      3.01 o 
  10   5   7       15.62       18.77      1.93 o 
  11   5   7       44.65       44.92      3.31 o 
  12   5   7       43.89       39.58      2.00 o 
  13   5   7       23.49       31.72      2.26 o 
 -12   6   7        3.89        9.99      2.52 o 
 -11   6   7       13.30        8.47      2.13 o 
 -10   6   7       10.70        9.02      3.54 o 
  -9   6   7        0.26        0.82      2.24 o 
  -8   6   7       56.45       56.53      8.04 o 
  -7   6   7      410.04      378.56      5.53 o 
  -6   6   7       40.59       32.50      2.68 o 
  -5   6   7       72.28       70.69      3.00 o 
  -4   6   7      148.16      104.63      3.34 o 
  -3   6   7      561.94      557.75      5.98 o 
  -2   6   7       37.24       36.15      2.67 o 
  -1   6   7       72.14       69.18      3.61 o 
   0   6   7      503.35      549.05      7.32 o 
   1   6   7      290.73      284.89      5.57 o 
   2   6   7      877.09      878.55     13.44 o 
   3   6   7        0.58        6.96      2.08 o 
   4   6   7       90.45       87.92     10.51 o 
   5   6   7       31.12       22.81      2.52 o 
   6   6   7        9.42       12.82      3.52 o 
   7   6   7       64.98       66.12      4.44 o 
   8   6   7      411.35      409.54      5.68 o 
   9   6   7       88.70       67.49      3.05 o 
  10   6   7       62.04       64.33      2.14 o 
  11   6   7       79.58       65.19      2.32 o 
  12   6   7      206.30      250.26      8.93 o 
 -12   7   7       96.68      105.58      3.54 o 
 -11   7   7       51.93       72.04      2.41 o 
 -10   7   7       18.00       18.86      2.16 o 
  -9   7   7       90.90       98.21      4.67 o 
  -8   7   7       36.84       48.48      4.25 o 
  -7   7   7       64.76       81.70      3.25 o 
  -6   7   7      825.32      758.59     10.55 o 
  -5   7   7       52.73       55.46      2.85 o 
  -4   7   7      121.30      111.85      3.42 o 
  -3   7   7      405.95      370.96      6.52 o 
  -2   7   7       20.53       22.67      3.42 o 
  -1   7   7      709.66      698.94      6.95 o 
   0   7   7       22.13       40.74      4.03 o 
   1   7   7      454.38      460.39      7.89 o 
   2   7   7      194.43      203.99     11.56 o 
   3   7   7       70.43       76.90      4.44 o 
   4   7   7        0.01        6.51      3.15 o 
   5   7   7       52.73       42.20      3.89 o 
   6   7   7        4.02        5.90      2.54 o 
   7   7   7       72.68       66.06      3.17 o 
   8   7   7        0.04        0.38      2.30 o 
   9   7   7       72.31       80.54      3.17 o 
  10   7   7       16.84       17.59      2.03 o 
  11   7   7       28.10       22.46      2.80 o 
  12   7   7      104.47      125.92      3.01 o 
 -11   8   7        3.17        5.09      2.55 o 
 -10   8   7        1.94        3.05      2.05 o 
  -9   8   7       32.80       35.93      2.61 o 
  -8   8   7       11.54       15.39      3.46 o 
  -7   8   7       77.92       82.66      4.45 o 
  -6   8   7       27.73       19.87      2.50 o 
  -5   8   7       55.99       37.40      2.70 o 
  -4   8   7      216.25      228.10      6.18 o 
  -3   8   7      249.68      245.63      9.60 o 
  -2   8   7       76.60       91.00      4.45 o 
  -1   8   7      234.30      250.86      4.51 o 
   0   8   7      293.68      251.49      7.05 o 
   1   8   7      297.21      273.46      7.41 o 
   2   8   7       84.16       62.09      4.92 o 
   3   8   7       65.05       61.78      7.39 o 
   4   8   7      194.31      161.68      4.17 o 
   5   8   7      121.48      139.67      3.92 o 
   6   8   7       87.68       82.84      4.80 o 
   7   8   7       12.67       18.11      2.44 o 
   8   8   7        6.83        4.57      2.19 o 
   9   8   7        9.53        6.36      1.94 o 
  10   8   7      105.99      123.08      2.53 o 
  11   8   7       69.86       78.33      2.84 o 
 -10   9   7       31.22       46.01      3.13 o 
  -9   9   7       11.68       16.22      2.08 o 
  -8   9   7        0.49        2.38      2.11 o 
  -7   9   7       11.84        7.13      2.21 o 
  -6   9   7       40.41       32.42      3.18 o 
  -5   9   7        1.22        3.70      1.83 o 
  -4   9   7       18.62       17.14      2.01 o 
  -3   9   7        8.39       10.71      2.37 o 
  -2   9   7       84.65       72.48      4.30 o 
  -1   9   7       22.68       16.32      3.61 o 
   0   9   7       39.85       33.93      4.07 o 
   1   9   7       13.87       17.71      3.87 o 
   2   9   7      398.69      329.48      7.89 o 
   3   9   7      219.42      181.02      6.32 o 
   4   9   7      102.00      105.15      5.34 o 
   5   9   7       46.57       57.38      2.90 o 
   6   9   7      154.90      156.55      3.72 o 
   7   9   7       18.25       13.01      2.16 o 
   8   9   7        5.26        9.49      1.98 o 
   9   9   7        9.45        9.10      1.73 o 
  -9  10   7       39.24       40.39      2.77 o 
  -8  10   7        8.17        4.33      2.78 o 
  -7  10   7        1.87        2.51      3.02 o 
  -6  10   7        3.92        7.84      3.12 o 
  -5  10   7        3.49        4.47      2.08 o 
  -4  10   7        2.77        1.16      2.05 o 
  -3  10   7       56.13       61.18      3.67 o 
  -2  10   7        0.72        0.08      2.77 o 
  -1  10   7       24.15       25.81      2.44 o 
   0  10   7       17.32       25.70      3.59 o 
   1  10   7       21.53       19.32      3.64 o 
   2  10   7        4.90        7.74      3.59 o 
   3  10   7       85.00       70.19      4.54 o 
   4  10   7       20.31       26.99      3.77 o 
   5  10   7        7.90        6.08      3.27 o 
   6  10   7       14.22       12.29      3.14 o 
   7  10   7       66.90       77.32      3.64 o 
   8  10   7        0.06        1.10      2.27 o 
  -7  11   7       15.55        7.68      2.29 o 
  -6  11   7        1.55        0.64      2.36 o 
  -5  11   7       20.09       22.48      1.98 o 
  -4  11   7       67.58       65.97      2.87 o 
  -3  11   7       22.98       14.30      2.80 o 
  -2  11   7       27.72       30.64      3.15 o 
  -1  11   7      207.33      203.51      5.19 o 
   0  11   7      742.08      760.17      6.20 o 
   1  11   7        0.41        2.71      3.12 o 
   2  11   7       11.18       14.07      3.17 o 
   3  11   7       12.08        8.23      3.09 o 
   4  11   7       10.74       12.28      3.01 o 
   5  11   7        0.07        0.98      2.68 o 
   6  11   7        0.01        0.19      2.45 o 
   7  11   7       56.43       63.53      2.84 o 
  -3  12   7       62.55       68.87      2.92 o 
  -2  12   7       51.11       61.79      3.01 o 
  -1  12   7        0.58        3.04      2.17 o 
   0  12   7        2.67        5.95      1.60 o 
   1  12   7       50.08       47.76      3.95 o 
   2  12   7       14.36       15.93      2.46 o 
   3  12   7        3.46        5.70      1.60 o 
   4  12   7        0.01        0.31      2.21 o 
   5  12   7        3.82        7.77      2.07 o 
 -13   0   8       20.46       40.21      2.93 o 
 -12   0   8       70.10       75.36      3.71 o 
 -11   0   8        4.70        2.63      3.13 o 
 -10   0   8       73.67       82.32      4.48 o 
  -9   0   8      158.05      168.53     11.88 o 
  -8   0   8       64.46       56.62      3.22 o 
  -7   0   8     1232.78     1164.73     60.99 o 
  -6   0   8       26.29       58.41      5.00 o 
  -5   0   8       82.29       73.70      2.79 o 
  -4   0   8       56.68       39.67      8.53 o 
  -3   0   8      125.52      119.68      4.70 o 
  -2   0   8      227.85      296.76      7.59 o 
  -1   0   8      340.94      381.99     10.45 o 
   0   0   8       10.70       42.85      5.36 o 
   1   0   8      663.18      558.98      6.89 o 
   2   0   8        5.14        9.50      2.56 o 
   3   0   8       40.05       69.71      3.41 o 
   4   0   8      104.91       92.81      3.68 o 
   5   0   8     2032.56     1732.40     32.73 o 
   6   0   8      213.29      169.84      5.61 o 
   7   0   8       13.91       14.91      3.56 o 
   8   0   8        1.24        6.04      3.44 o 
   9   0   8       10.03       18.81      3.52 o 
  10   0   8        1.67        9.92      3.21 o 
  11   0   8      188.47      167.13      5.08 o 
  12   0   8      147.05      151.09      4.44 o 
  13   0   8        0.28        1.52      2.21 o 
 -13   1   8       26.18       36.25      3.17 o 
 -12   1   8       53.38       63.31      2.54 o 
 -11   1   8        8.41        4.80      1.80 o 
 -10   1   8        0.45        1.17      1.82 o 
  -9   1   8       37.71       45.40      2.35 o 
  -8   1   8        2.86        6.75      1.74 o 
  -7   1   8      415.76      397.31      5.52 o 
  -6   1   8      670.56      664.09      6.21 o 
  -5   1   8     2136.02     2014.73     20.67 o 
  -4   1   8       67.40       65.59      2.33 o 
  -3   1   8      117.49      113.26      2.77 o 
  -2   1   8      293.89      274.73      5.28 o 
  -1   1   8       61.74       76.66      3.45 o 
   0   1   8      148.27      154.58      6.64 o 
   1   1   8       50.91       57.75      4.29 o 
   2   1   8      555.99      563.96      5.47 o 
   3   1   8        0.73        7.16      2.57 o 
   4   1   8       13.36       15.25      1.98 o 
   5   1   8       37.66       47.72      1.99 o 
   6   1   8       86.13      100.67      2.86 o 
   7   1   8       94.71       95.27      3.39 o 
   8   1   8      168.28      156.24      3.98 o 
   9   1   8       31.96       32.53      2.72 o 
  10   1   8      147.61      183.26      3.95 o 
  11   1   8       15.84       20.97      2.24 o 
  12   1   8       17.50       21.39      2.08 o 
  13   1   8        3.27        3.13      1.57 o 
 -13   2   8      100.29      140.25      3.99 o 
 -12   2   8       60.30       78.15      2.56 o 
 -11   2   8        1.24        1.35      2.23 o 
 -10   2   8        0.03        1.35      1.84 o 
  -9   2   8      143.74      184.67      4.05 o 
  -8   2   8      203.39      224.54      5.46 o 
  -7   2   8      206.97      187.58      4.50 o 
  -6   2   8     1031.41      967.58     11.07 o 
  -5   2   8      100.44       90.05      2.59 o 
  -4   2   8        0.24        6.09      2.03 o 
  -3   2   8       73.78       62.38      3.02 o 
  -2   2   8        0.44        3.80      2.29 o 
  -1   2   8      430.87      380.63      7.72 o 
   0   2   8       66.76       60.93      3.39 o 
   1   2   8     1172.72     1122.26     17.49 o 
   2   2   8        8.59       17.61      2.12 o 
   3   2   8        2.15       11.08      1.99 o 
   4   2   8      177.24      187.95      2.98 o 
   5   2   8        9.88        8.73      1.79 o 
   6   2   8      520.85      547.01      6.04 o 
   7   2   8       55.41       65.23      2.44 o 
   8   2   8        0.84        0.62      1.84 o 
   9   2   8        5.12        4.51      1.81 o 
  10   2   8       29.02       34.36      2.54 o 
  11   2   8       69.50       74.63      2.78 o 
  12   2   8       31.74       21.87      1.99 o 
  13   2   8        9.89       10.19      1.49 o 
 -13   3   8       10.58       10.44      2.60 o 
 -12   3   8        1.74       -2.62      2.87 o 
 -11   3   8        7.06        6.91      2.20 o 
 -10   3   8        1.70        1.94      1.77 o 
  -9   3   8       20.51        9.43      1.94 o 
  -8   3   8       89.97       68.24      2.57 o 
  -7   3   8        3.57        3.43      1.72 o 
  -6   3   8       75.90       69.09      2.64 o 
  -5   3   8      361.24      351.07      7.20 o 
  -4   3   8      133.11      125.36      3.60 o 
  -3   3   8       91.01       90.87      3.53 o 
  -2   3   8       32.69       24.96      2.87 o 
  -1   3   8      136.10      142.83      4.34 o 
   0   3   8       24.05       28.05      2.99 o 
   1   3   8        0.06        4.79      2.64 o 
   2   3   8      164.10      171.67      4.71 o 
   3   3   8      109.71      100.50      2.48 o 
   4   3   8       18.18       16.05      1.80 o 
   5   3   8      238.02      243.67      3.90 o 
   6   3   8        0.00        1.46      1.82 o 
   7   3   8      267.69      264.64      3.75 o 
   8   3   8        3.87        8.83      1.88 o 
   9   3   8       17.99       25.19      1.98 o 
  10   3   8        4.77       11.60      1.76 o 
  11   3   8        1.80        1.17      1.45 o 
  12   3   8        8.10        8.38      1.68 o 
  13   3   8       26.23       29.36      2.32 o 
 -13   4   8       41.83       42.79      2.63 o 
 -12   4   8       47.46       50.39      3.29 o 
 -11   4   8        1.87        1.29      2.06 o 
 -10   4   8        9.57        5.34      2.24 o 
  -9   4   8       18.75       12.59      1.89 o 
  -8   4   8       11.90       13.64      1.75 o 
  -7   4   8      212.50      196.08     26.04 o 
  -6   4   8        1.51        6.75      1.66 o 
  -5   4   8      116.10      112.11      3.20 o 
  -4   4   8      225.61      219.29      3.33 o 
  -3   4   8       30.37       36.92      1.95 o 
  -2   4   8       79.91       83.16      2.25 o 
  -1   4   8      288.47      270.87      9.45 o 
   0   4   8      373.88      354.59      6.23 o 
   1   4   8       28.94       25.98      4.34 o 
   2   4   8      116.61      106.88      4.44 o 
   3   4   8      203.57      189.97      4.98 o 
   4   4   8      307.63      296.19      5.75 o 
   5   4   8       47.17       38.81      2.24 o 
   6   4   8      125.93      118.50      2.85 o 
   7   4   8      260.81      256.03      3.67 o 
   8   4   8        1.71        4.80      1.88 o 
   9   4   8       28.49       29.72      1.98 o 
  10   4   8       40.12       29.68      1.60 o 
  11   4   8       69.00       70.57      1.90 o 
  12   4   8       63.40       87.10      3.19 o 
 -12   5   8       13.80       12.51      2.51 o 
 -11   5   8        0.40       -0.26      2.02 o 
 -10   5   8       62.50       66.58      2.84 o 
  -9   5   8       23.02       19.96      2.42 o 
  -8   5   8       22.16       17.00      2.57 o 
  -7   5   8       55.78       48.92      4.23 o 
  -6   5   8      130.64      125.34      3.53 o 
  -5   5   8      319.03      301.52     11.49 o 
  -4   5   8      125.82      124.63      3.50 o 
  -3   5   8      148.78      133.36      3.56 o 
  -2   5   8      167.43      184.42      9.52 o 
  -1   5   8      177.85      168.55      5.55 o 
   0   5   8       73.72       64.66      3.65 o 
   1   5   8       81.59       80.13      3.72 o 
   2   5   8       74.91       90.30      4.62 o 
   3   5   8      359.06      305.05      4.93 o 
   4   5   8      204.09      162.23      6.39 o 
   5   5   8      169.33      154.49      3.89 o 
   6   5   8       45.01       41.63      2.64 o 
   7   5   8       92.53      101.16      2.64 o 
   8   5   8       47.98       71.29      2.33 o 
   9   5   8        6.45        7.88      1.45 o 
  10   5   8       11.80       10.44      1.61 o 
  11   5   8       29.03       37.00      1.99 o 
  12   5   8       27.02       28.46      2.12 o 
 -12   6   8       56.20       48.39      2.85 o 
 -11   6   8       10.07       14.56      1.89 o 
 -10   6   8       49.81       50.71      3.89 o 
  -9   6   8        0.16        7.02      2.44 o 
  -8   6   8      352.09      411.64     12.41 o 
  -7   6   8       73.78       64.74      5.15 o 
  -6   6   8     1120.72     1007.81      8.22 o 
  -5   6   8      272.78      240.14      7.87 o 
  -4   6   8        1.36        9.06      2.20 o 
  -3   6   8      109.50       92.76      3.23 o 
  -2   6   8       10.10       10.06      2.27 o 
  -1   6   8      274.57      263.59      6.66 o 
   0   6   8        2.03        4.10      3.25 o 
   1   6   8       17.14       16.17      3.39 o 
   2   6   8      483.77      456.41      8.14 o 
   3   6   8        0.11        2.32      3.00 o 
   4   6   8        0.39        1.32      2.15 o 
   5   6   8       18.01       19.46      2.52 o 
   6   6   8       14.18       19.44      3.36 o 
   7   6   8       24.87       26.54      2.35 o 
   8   6   8       11.76       14.09      2.30 o 
   9   6   8       33.37       29.41      2.36 o 
  10   6   8       53.67       69.39      3.33 o 
 -11   7   8        3.10        1.16      2.44 o 
 -10   7   8        1.17        1.35      1.76 o 
  -9   7   8       42.87       36.90      2.22 o 
  -8   7   8       10.04        8.88      3.34 o 
  -7   7   8        0.26        0.66      3.15 o 
  -6   7   8      105.43      102.98      3.41 o 
  -5   7   8       26.45       22.08      2.49 o 
  -4   7   8       19.54       27.23      2.57 o 
  -3   7   8       62.04       57.72      2.85 o 
  -2   7   8       54.11       57.98      2.81 o 
  -1   7   8      200.76      159.22      3.92 o 
   0   7   8      131.36      128.75      5.19 o 
   1   7   8      131.69      138.28      5.11 o 
   2   7   8       12.66       19.38      3.29 o 
   3   7   8      423.76      474.05      7.94 o 
   4   7   8       16.56       22.04      3.54 o 
   5   7   8       40.92       38.12      3.79 o 
   6   7   8      102.62      104.25      3.46 o 
   7   7   8       46.94       44.31      3.67 o 
   8   7   8        5.64        9.72      2.25 o 
   9   7   8       43.14       45.41      2.35 o 
  10   7   8      102.69      110.29      2.37 o 
 -10   8   8       51.95       52.34      3.22 o 
  -9   8   8        2.25        7.33      1.95 o 
  -8   8   8        1.91        3.96      2.15 o 
  -7   8   8        0.07        3.26      2.86 o 
  -6   8   8        0.01        3.05      2.06 o 
  -5   8   8        7.45        2.71      2.11 o 
  -4   8   8      619.42      592.39      6.20 o 
  -3   8   8       24.41       21.44      2.00 o 
  -2   8   8        8.72        7.81      2.23 o 
  -1   8   8        6.75        8.19      2.34 o 
   0   8   8       47.31       43.53      3.22 o 
   1   8   8       54.70       60.10      4.62 o 
   2   8   8       31.63       26.91      4.22 o 
   3   8   8       25.56       28.84      4.19 o 
   4   8   8      373.40      351.39      8.03 o 
   5   8   8       37.71       33.60      4.16 o 
   6   8   8      133.22      127.04      5.19 o 
   7   8   8       84.63       86.44      2.91 o 
   8   8   8        0.73        1.16      2.75 o 
   9   8   8        8.98        8.97      2.36 o 
  -9   9   8        0.04        3.52      2.32 o 
  -8   9   8       35.79       28.12      2.05 o 
  -7   9   8        0.92        1.33      1.89 o 
  -6   9   8        0.41        5.16      2.10 o 
  -5   9   8      134.83      105.64      3.14 o 
  -4   9   8       29.03       23.18      1.90 o 
  -3   9   8        0.25        0.46      2.08 o 
  -2   9   8      154.30      147.26      4.88 o 
  -1   9   8       26.25       25.95      2.42 o 
   0   9   8      286.80      268.69      6.48 o 
   1   9   8       49.99       35.08      4.00 o 
   2   9   8       65.66       57.58      4.48 o 
   3   9   8      150.55      144.31      5.60 o 
   4   9   8      148.00      136.49      5.24 o 
   5   9   8       52.79       42.74      3.86 o 
   6   9   8       33.31       40.90      3.66 o 
   7   9   8        0.02        1.04      2.71 o 
   8   9   8        5.85        6.46      2.31 o 
  -7  10   8        2.65        3.11      2.32 o 
  -6  10   8        1.39        1.82      2.35 o 
  -5  10   8        0.63        2.83      1.84 o 
  -4  10   8       76.93       69.39      3.91 o 
  -3  10   8       49.74       62.75      3.59 o 
  -2  10   8       19.51       27.76      3.20 o 
  -1  10   8       70.93       90.07      4.04 o 
   0  10   8        6.27       11.17      2.57 o 
   1  10   8      283.96      261.79      5.89 o 
   2  10   8      166.15      172.57      5.16 o 
   3  10   8       17.59       15.94      3.27 o 
   4  10   8       30.58       31.44      3.37 o 
   5  10   8        1.22        5.07      2.70 o 
   6  10   8        1.66        1.02      2.52 o 
   7  10   8       20.66       18.41      2.48 o 
  -4  11   8        2.49        3.78      2.22 o 
  -3  11   8        1.50        2.96      2.35 o 
  -2  11   8       12.39       11.02      2.45 o 
  -1  11   8        1.33        3.25      2.41 o 
   0  11   8       27.62       24.32      1.81 o 
   1  11   8       15.92       14.73      1.80 o 
   2  11   8      130.09      148.29      6.20 o 
   3  11   8       80.30       78.31      3.44 o 
   4  11   8        1.20        3.67      2.37 o 
   5  11   8       13.08       17.06      2.34 o 
  -2  12   8        3.87        6.14      1.84 o 
  -1  12   8      139.49      150.20      3.26 o 
   0  12   8      208.54      222.21      3.79 o 
   1  12   8      122.26      119.34      2.96 o 
   2  12   8       92.75       86.43      2.55 o 
 -12   1   9       47.69       39.75      2.01 o 
 -11   1   9       10.68       10.58      3.07 o 
 -10   1   9      143.22      174.26      4.85 o 
  -9   1   9       23.03       20.04      2.05 o 
  -8   1   9       10.84       11.71      1.74 o 
  -7   1   9      621.74      590.17     23.09 o 
  -6   1   9       58.73       63.85      2.60 o 
  -5   1   9       66.14       57.22      2.51 o 
  -4   1   9        8.78       11.00      1.97 o 
  -3   1   9        8.67       11.71      2.31 o 
  -2   1   9      194.49      181.79      3.61 o 
  -1   1   9      120.06      113.54      3.72 o 
   0   1   9       10.30       13.89      2.31 o 
   1   1   9      126.76      120.35      5.75 o 
   2   1   9        0.17       13.11      2.65 o 
   3   1   9      128.97      126.85      3.64 o 
   4   1   9       25.66       28.63      2.68 o 
   5   1   9       12.77        9.83      2.46 o 
   6   1   9      731.97      784.52     14.12 o 
   7   1   9      127.72      106.94      3.57 o 
   8   1   9        5.48       10.79      2.37 o 
   9   1   9       29.03       31.54      2.56 o 
  10   1   9        0.43       -0.37      2.20 o 
  11   1   9       39.41       36.68      2.19 o 
  12   1   9        6.14        3.07      1.51 o 
 -12   2   9       17.30       21.52      2.79 o 
 -11   2   9        4.47        1.61      1.46 o 
 -10   2   9        8.30       10.95      1.79 o 
  -9   2   9       77.64       85.99      2.51 o 
  -8   2   9       25.79       18.54      1.79 o 
  -7   2   9       73.19       77.09      2.28 o 
  -6   2   9        2.71       14.93      2.14 o 
  -5   2   9     1652.01     1568.75     11.53 o 
  -4   2   9      593.02      597.09      6.54 o 
  -3   2   9      104.87      107.31      4.68 o 
  -2   2   9       24.73       19.54      3.32 o 
  -1   2   9        2.28        6.22      3.01 o 
   0   2   9       77.83       80.10      3.21 o 
   1   2   9        0.17        3.05      2.10 o 
   2   2   9        6.55       10.88      2.39 o 
   3   2   9      133.60      124.88      3.63 o 
   4   2   9       52.06       64.81      3.08 o 
   5   2   9      134.23      123.65      3.64 o 
   6   2   9      292.84      260.19     11.15 o 
   7   2   9        5.68        7.69      2.63 o 
   8   2   9       32.64       46.09      5.14 o 
   9   2   9       34.30       25.72      2.40 o 
  10   2   9       14.03       10.07      2.09 o 
  11   2   9        6.84        6.07      1.76 o 
  12   2   9        6.70        6.26      1.47 o 
 -12   3   9       52.93       81.17      3.28 o 
 -11   3   9       90.89      128.78      2.91 o 
 -10   3   9       13.69       11.76      2.20 o 
  -9   3   9       21.00       17.96      1.88 o 
  -8   3   9        1.02        3.71      1.60 o 
  -7   3   9        0.03        1.98      1.91 o 
  -6   3   9      214.85      195.46      6.62 o 
  -5   3   9       28.65       28.35      2.23 o 
  -4   3   9      163.95      154.61      3.90 o 
  -3   3   9       20.66       21.02      2.67 o 
  -2   3   9       86.24       89.54      8.06 o 
  -1   3   9      487.41      463.13      8.58 o 
   0   3   9        1.75        9.21      3.49 o 
   1   3   9      121.15      122.63      5.16 o 
   2   3   9       53.54       49.69      2.77 o 
   3   3   9      154.24      148.04      3.75 o 
   4   3   9       53.71       59.11      2.99 o 
   5   3   9      379.83      349.76      7.79 o 
   6   3   9       79.58       84.64      3.25 o 
   7   3   9       17.53       25.80      3.44 o 
   8   3   9       14.47       13.64      2.29 o 
   9   3   9       15.32       13.72      2.18 o 
  10   3   9       23.58       17.28      1.98 o 
  11   3   9        3.91        4.97      1.62 o 
  12   3   9       13.69       24.68      2.15 o 
 -12   4   9      157.59      220.57      4.00 o 
 -11   4   9       27.37       26.88      2.09 o 
 -10   4   9        5.12        4.65      1.93 o 
  -9   4   9        4.19        0.40      2.06 o 
  -8   4   9       45.81       51.62      2.31 o 
  -7   4   9      170.85      175.67     14.78 o 
  -6   4   9      220.00      213.59     13.83 o 
  -5   4   9      154.08      112.89      2.57 o 
  -4   4   9        2.57        1.74      1.73 o 
  -3   4   9      239.72      233.27     18.24 o 
  -2   4   9       70.07       83.96      3.16 o 
  -1   4   9       60.85       74.21      4.63 o 
   0   4   9        1.52        5.06      3.32 o 
   1   4   9        1.02        5.81      3.45 o 
   2   4   9      121.16      110.05      4.99 o 
   3   4   9       14.88       29.94      3.80 o 
   4   4   9      390.10      390.67      7.89 o 
   5   4   9        0.66        2.32      2.27 o 
   6   4   9        9.25       11.36      2.30 o 
   7   4   9      322.64      353.49     10.69 o 
   8   4   9       20.54       24.33      2.33 o 
   9   4   9        3.25        0.35      1.85 o 
  10   4   9       15.53       30.30      1.62 o 
  11   4   9       22.80       24.63      2.36 o 
 -11   5   9        0.22       -0.23      1.63 o 
 -10   5   9        2.26        0.23      1.80 o 
  -9   5   9       28.14       33.30      2.36 o 
  -8   5   9       12.34        7.53      2.13 o 
  -7   5   9        0.14        1.72      2.18 o 
  -6   5   9        0.20        2.07      2.27 o 
  -5   5   9      772.20      786.36      6.86 o 
  -4   5   9        5.13        4.29      2.19 o 
  -3   5   9       43.78       50.81      4.40 o 
  -2   5   9       15.81       26.90      2.98 o 
  -1   5   9      317.87      358.93     20.56 o 
   0   5   9       11.71       29.47      3.85 o 
   1   5   9      126.78      128.83      5.28 o 
   2   5   9      104.60       91.49      4.73 o 
   3   5   9       19.74       31.65      3.84 o 
   4   5   9       90.80       90.61      4.70 o 
   5   5   9      487.83      484.79      8.19 o 
   6   5   9        0.66        2.36      2.94 o 
   7   5   9       95.65       90.49      2.88 o 
   8   5   9        0.48        2.47      1.80 o 
   9   5   9      106.65      117.19      2.20 o 
  10   5   9       93.07       78.98      2.10 o 
 -11   6   9       82.70       73.83      2.95 o 
 -10   6   9       27.06       37.81      2.00 o 
  -9   6   9       12.94       15.12      2.64 o 
  -8   6   9       24.19       19.58      2.22 o 
  -7   6   9       53.01       44.32      3.37 o 
  -6   6   9        9.58       10.41      3.39 o 
  -5   6   9        3.62        2.23      2.11 o 
  -4   6   9        1.03        1.77      1.78 o 
  -3   6   9      148.72      168.94      8.80 o 
  -2   6   9       56.06       60.87      3.88 o 
  -1   6   9        1.95       10.06      2.32 o 
   0   6   9       93.55      106.39      4.83 o 
   1   6   9       25.11       16.62      3.67 o 
   2   6   9      117.28      120.35      5.05 o 
   3   6   9      111.92      107.59      4.79 o 
   4   6   9       23.76       29.84      3.48 o 
   5   6   9      205.28      217.28      5.61 o 
   6   6   9       14.08       20.27      2.97 o 
   7   6   9        9.78        8.00      2.82 o 
   8   6   9        8.82        8.80      3.02 o 
   9   6   9        0.90        3.28      2.45 o 
 -10   7   9        3.07        5.07      1.64 o 
  -9   7   9       62.71       84.56      3.65 o 
  -8   7   9       13.10       10.40      2.98 o 
  -7   7   9       68.87       56.39      3.81 o 
  -6   7   9       35.08       43.42      3.72 o 
  -5   7   9       73.62       76.14      2.90 o 
  -4   7   9      180.12      161.47      7.08 o 
  -3   7   9        1.77        2.07      2.05 o 
  -2   7   9        1.10        1.58      2.04 o 
  -1   7   9       25.99       22.25      1.98 o 
   0   7   9      215.11      203.34      7.38 o 
   1   7   9       20.43       21.66      3.48 o 
   2   7   9      370.51      365.77      7.02 o 
   3   7   9        1.93        3.88      3.17 o 
   4   7   9      508.73      554.18      7.76 o 
   5   7   9       13.82       14.26      3.51 o 
   6   7   9      111.20      111.92      4.90 o 
   7   7   9        9.56        7.60      3.09 o 
   8   7   9       65.33       80.36      3.72 o 
   9   7   9        5.79        6.17      2.18 o 
  -9   8   9       12.46        9.34      2.72 o 
  -8   8   9       24.94       53.30      6.90 o 
  -7   8   9       42.53       35.98      2.28 o 
  -6   8   9       14.32       25.45      2.86 o 
  -5   8   9       46.84       52.36      2.09 o 
  -4   8   9       27.59       39.03      2.47 o 
  -3   8   9       16.56       19.92      2.24 o 
  -2   8   9      124.19      153.58      3.38 o 
  -1   8   9       28.40       29.41      2.34 o 
   0   8   9       21.31       20.51      1.83 o 
   1   8   9        0.85        2.19      2.14 o 
   2   8   9       94.53       74.71      4.53 o 
   3   8   9       11.43        9.63      3.56 o 
   4   8   9        0.00        2.04      3.26 o 
   5   8   9       92.33       80.18      4.35 o 
   6   8   9       99.32       87.79      4.18 o 
   7   8   9       51.59       70.26      3.62 o 
   8   8   9        0.34        0.69      2.13 o 
  -7   9   9       25.96       24.18      2.42 o 
  -6   9   9        5.82        5.53      2.36 o 
  -5   9   9        5.19        5.01      1.78 o 
  -4   9   9        0.02       -0.24      1.71 o 
  -3   9   9        4.33        3.15      1.81 o 
  -2   9   9      131.71      126.14      8.19 o 
  -1   9   9      100.64      119.58      4.30 o 
   0   9   9       18.25       15.99      2.08 o 
   1   9   9       73.72       67.16      2.71 o 
   2   9   9        3.66        3.63      3.08 o 
   3   9   9        0.82        0.44      3.03 o 
   4   9   9       19.39       18.34      3.13 o 
   5   9   9       34.78       26.58      3.10 o 
   6   9   9        1.17        1.84      2.59 o 
   7   9   9       26.71       31.94      2.53 o 
  -3  10   9       30.74       30.19      2.71 o 
  -2  10   9       86.36       78.70      3.28 o 
  -1  10   9      104.27      107.89      3.60 o 
   0  10   9       13.97       11.58      2.53 o 
   1  10   9       23.61       23.50      1.91 o 
   2  10   9       27.84       20.66      3.04 o 
   3  10   9       11.33       13.65      3.42 o 
   4  10   9       71.38       82.38      3.32 o 
   5  10   9        0.25        2.87      2.16 o 
  -2  11   9        0.23        0.86      1.77 o 
  -1  11   9        7.13        5.40      1.86 o 
   0  11   9       33.98       32.94      2.23 o 
   1  11   9       13.42       16.28      2.00 o 
   2  11   9       22.73       24.60      1.93 o 
 -11   0  10       72.35       85.60      3.12 o 
 -10   0  10      127.37      155.77      4.50 o 
  -9   0  10      111.28      117.08      4.54 o 
  -8   0  10      131.90      123.56      4.69 o 
  -7   0  10       49.76       58.05      4.28 o 
  -6   0  10        1.31        9.52      3.57 o 
  -5   0  10     1094.38     1171.66     27.97 o 
  -4   0  10     1553.15     1429.03     25.89 o 
  -3   0  10      267.78      320.48      7.12 o 
  -2   0  10        3.48        5.75      3.39 o 
  -1   0  10      345.31      354.08      7.58 o 
   0   0  10       11.14       12.04      3.52 o 
   1   0  10       17.92       19.49      3.60 o 
   2   0  10      142.55      141.03      5.38 o 
   3   0  10        0.04        2.73      3.32 o 
   4   0  10       48.72       84.14      4.63 o 
   5   0  10      778.06      790.01     10.70 o 
   6   0  10       39.88       66.00      4.40 o 
   7   0  10       47.43       34.89      3.64 o 
   8   0  10        4.53        0.51      2.90 o 
   9   0  10      146.69      166.80      4.82 o 
  10   0  10       14.28        8.61      2.62 o 
  11   0  10       20.65       22.98      2.34 o 
 -11   1  10        5.82        3.41      1.97 o 
 -10   1  10        0.89        4.73      1.90 o 
  -9   1  10        6.24        9.72      1.69 o 
  -8   1  10        3.06        2.84      1.53 o 
  -7   1  10      123.83      128.06      2.52 o 
  -6   1  10       39.85       41.39      2.29 o 
  -5   1  10       18.57       24.32      2.18 o 
  -4   1  10      737.80      630.43      5.45 o 
  -3   1  10      296.91      300.21      4.97 o 
  -2   1  10       16.31       21.23      2.64 o 
  -1   1  10       65.62       70.36      3.09 o 
   0   1  10       50.70       62.08      3.07 o 
   1   1  10        0.50        3.47      2.26 o 
   2   1  10        0.10        2.01      2.28 o 
   3   1  10       87.42       87.00      3.24 o 
   4   1  10        0.22        7.10      2.38 o 
   5   1  10       74.54       89.85      3.35 o 
   6   1  10       14.05        9.64      2.37 o 
   7   1  10      139.71      133.88      3.52 o 
   8   1  10       22.84       27.65      2.42 o 
   9   1  10      153.46      137.11      3.17 o 
  10   1  10       81.36       83.27      2.45 o 
  11   1  10        8.73       16.23      1.84 o 
 -11   2  10      121.66      137.93      3.68 o 
 -10   2  10        3.31        0.90      1.71 o 
  -9   2  10        1.46        1.84      1.62 o 
  -8   2  10       17.86       19.38      1.62 o 
  -7   2  10        0.61        2.22      1.77 o 
  -6   2  10       43.62       28.52      2.16 o 
  -5   2  10        4.69        6.57      2.03 o 
  -4   2  10      306.91      286.15      6.22 o 
  -3   2  10       80.14       78.28      3.19 o 
  -2   2  10       74.87       53.76      4.30 o 
  -1   2  10        0.10        0.54      3.24 o 
   0   2  10        8.70        8.54      2.41 o 
   1   2  10       65.38       51.85      2.83 o 
   2   2  10        0.29        0.85      2.19 o 
   3   2  10      131.89      108.32      5.15 o 
   4   2  10        2.52        1.96      2.23 o 
   5   2  10        9.11       18.53      2.53 o 
   6   2  10       52.78       44.64      2.70 o 
   7   2  10        2.73        7.46      2.17 o 
   8   2  10      172.98      197.79      4.83 o 
   9   2  10       75.22       60.28      2.43 o 
  10   2  10       84.07      120.76      3.64 o 
  11   2  10        1.84        4.69      1.30 o 
 -11   3  10        4.57        2.23      2.21 o 
 -10   3  10        4.62       15.08      1.97 o 
  -9   3  10       34.58       40.07      3.02 o 
  -8   3  10       24.16       19.26      1.77 o 
  -7   3  10        4.43        4.57      1.71 o 
  -6   3  10       64.06       56.68      2.24 o 
  -5   3  10       41.87       40.97      2.31 o 
  -4   3  10        2.33        4.57      2.45 o 
  -3   3  10      798.91      790.51     32.68 o 
  -2   3  10       98.98      111.61      7.21 o 
  -1   3  10      259.20      296.82     10.69 o 
   0   3  10       57.13       48.30      4.24 o 
   1   3  10        5.01        5.67      3.41 o 
   2   3  10        1.70        4.42      2.11 o 
   3   3  10      102.60      100.23      5.89 o 
   4   3  10       28.93       25.98      2.47 o 
   5   3  10       82.05       87.90      3.98 o 
   6   3  10       20.37       14.43      2.27 o 
   7   3  10      343.72      365.52      4.73 o 
   8   3  10       89.44       80.10      2.68 o 
   9   3  10      114.09      102.41      7.35 o 
  10   3  10        0.51        0.88      1.51 o 
 -11   4  10       27.25       32.43      2.23 o 
 -10   4  10        2.68        4.62      1.65 o 
  -9   4  10       40.20       47.92      2.37 o 
  -8   4  10      130.38      126.74      3.28 o 
  -7   4  10       38.62       36.93      2.02 o 
  -6   4  10        0.02        0.20      2.18 o 
  -5   4  10      128.09      117.91      8.41 o 
  -4   4  10      308.17      283.70     17.72 o 
  -3   4  10       24.00       26.40      2.61 o 
  -2   4  10      355.97      315.34     18.57 o 
  -1   4  10       15.69       14.07      3.72 o 
   0   4  10        9.24       12.17      3.65 o 
   1   4  10      153.96      135.24      5.46 o 
   2   4  10        7.21       10.75      3.46 o 
   3   4  10       33.40       31.47      3.78 o 
   4   4  10       21.78       17.73      3.54 o 
   5   4  10        6.02        4.43      2.06 o 
   6   4  10       26.83       23.17      2.24 o 
   7   4  10      140.68      167.30      3.33 o 
   8   4  10       21.98       20.20      1.99 o 
   9   4  10       47.00       57.04      1.95 o 
 -10   5  10       67.94       99.40      2.20 o 
  -9   5  10        2.68        1.56      1.65 o 
  -8   5  10       19.88       20.57      2.11 o 
  -7   5  10       42.80       39.94      1.91 o 
  -6   5  10        0.03        0.99      2.10 o 
  -5   5  10       36.65       33.33      2.54 o 
  -4   5  10      129.95      106.97      5.69 o 
  -3   5  10        8.51        6.52      3.22 o 
  -2   5  10        2.45        3.73      3.20 o 
  -1   5  10       10.61        5.21      3.42 o 
   0   5  10       43.29       40.27      3.99 o 
   1   5  10       13.78       11.00      3.38 o 
   2   5  10        0.95       -1.57      3.11 o 
   3   5  10        0.51        0.96      3.10 o 
   4   5  10      116.07       97.00      4.53 o 
   5   5  10      211.60      212.77      5.50 o 
   6   5  10      111.03       91.05      4.09 o 
   7   5  10       59.66       67.49      3.39 o 
   8   5  10      113.41      112.36      3.02 o 
   9   5  10       21.12       18.69      2.40 o 
  -9   6  10        9.50        9.18      2.89 o 
  -8   6  10       18.02       31.96      1.90 o 
  -7   6  10        9.12       13.36      1.95 o 
  -6   6  10       71.97       63.68      2.55 o 
  -5   6  10        3.26       -0.67      2.82 o 
  -4   6  10      132.64      134.09      3.08 o 
  -3   6  10      145.71      148.92     11.58 o 
  -2   6  10        0.87       -0.15      1.95 o 
  -1   6  10        0.15        1.80      2.03 o 
   0   6  10       87.64       99.35      5.31 o 
   1   6  10       89.35       79.32      3.79 o 
   2   6  10       94.85       89.34      4.40 o 
   3   6  10       53.63       69.46      4.09 o 
   4   6  10       20.90       15.22      3.06 o 
   5   6  10        3.29        2.91      2.58 o 
   6   6  10        1.64        2.71      1.85 o 
   7   6  10        1.21        2.81      1.69 o 
   8   6  10        0.06        1.92      2.35 o 
  -8   7  10       16.19       23.67      4.53 o 
  -7   7  10       11.19       12.00      2.30 o 
  -6   7  10       39.53       24.58      3.76 o 
  -5   7  10       72.55       64.46      3.70 o 
  -4   7  10       50.15       40.84      2.32 o 
  -3   7  10       14.08       13.00      2.04 o 
  -2   7  10        6.27        7.06      1.92 o 
  -1   7  10        4.99        5.05      1.92 o 
   0   7  10       55.44       47.93      2.92 o 
   1   7  10        4.99        6.74      1.65 o 
   2   7  10       15.50       26.29      2.43 o 
   3   7  10        0.23        1.05      1.98 o 
   4   7  10        3.17        1.67      1.93 o 
   5   7  10       39.36       37.19      3.58 o 
   6   7  10       14.30       12.23      2.98 o 
   7   7  10       32.11       25.46      2.86 o 
   8   7  10       15.68       12.05      2.05 o 
  -7   8  10       34.90       32.37      2.35 o 
  -6   8  10        1.50        1.74      2.19 o 
  -5   8  10        1.86       -1.58      2.33 o 
  -4   8  10       72.26       69.14      3.43 o 
  -3   8  10       37.13       28.76      2.39 o 
  -2   8  10      156.83      146.58      8.80 o 
  -1   8  10       14.19       21.36      2.64 o 
   0   8  10       52.64       48.57      2.16 o 
   1   8  10       65.96       89.88      2.44 o 
   2   8  10       43.06       44.32      3.97 o 
   3   8  10       14.64       11.16      1.78 o 
   4   8  10       10.36        9.01      2.82 o 
   5   8  10       21.09       17.63      2.86 o 
   6   8  10        1.55        1.29      2.31 o 
   7   8  10        4.88        3.09      1.90 o 
  -4   9  10       62.74       99.52      2.91 o 
  -3   9  10        0.20        1.41      1.45 o 
  -2   9  10       45.74       49.47      2.76 o 
  -1   9  10       87.72      101.64      3.35 o 
   0   9  10       60.81       46.55      2.80 o 
   1   9  10       58.69       57.77      4.14 o 
   2   9  10        8.37        5.53      1.57 o 
   3   9  10       20.12       17.05      1.59 o 
   4   9  10       46.72       54.86      3.15 o 
   5   9  10       31.00       24.52      2.29 o 
  -1  10  10        0.09       -0.34      1.63 o 
   0  10  10        2.90        7.39      1.77 o 
 -10   1  11        3.27        6.26      2.23 o 
  -9   1  11        0.00       -0.70      1.66 o 
  -8   1  11       48.43       48.89      1.85 o 
  -7   1  11       95.49       99.47      2.01 o 
  -6   1  11      204.54      209.01      2.69 o 
  -5   1  11      100.48       78.61      2.47 o 
  -4   1  11       29.94       26.22      2.14 o 
  -3   1  11       97.18      122.15      2.41 o 
  -2   1  11      319.55      351.81      6.60 o 
  -1   1  11        1.89       23.40      2.54 o 
   0   1  11       62.75       48.74      2.84 o 
   1   1  11       15.99       30.19      3.11 o 
   2   1  11       10.06       10.23      2.28 o 
   3   1  11        4.53        2.06      2.18 o 
   4   1  11       15.06       14.11      2.31 o 
   5   1  11        0.00        0.94      2.02 o 
   6   1  11        0.37        1.88      1.99 o 
   7   1  11       67.64       38.75      3.57 o 
   8   1  11       84.61       64.82      2.39 o 
   9   1  11       13.46        8.03      1.60 o 
 -10   2  11       31.81       39.64      2.45 o 
  -9   2  11       25.54       38.92      2.65 o 
  -8   2  11      212.32      238.79      2.81 o 
  -7   2  11       11.62       11.70      1.46 o 
  -6   2  11        5.43        4.51      1.49 o 
  -5   2  11       35.54       36.40      2.10 o 
  -4   2  11      145.10      176.97      3.78 o 
  -3   2  11      438.60      410.43      6.85 o 
  -2   2  11        2.66       19.44      2.50 o 
  -1   2  11        1.39        1.70      2.39 o 
   0   2  11      549.43      647.52     29.57 o 
   1   2  11        1.18        3.66      2.19 o 
   2   2  11       25.59       18.23      2.39 o 
   3   2  11        5.45        9.90      2.28 o 
   4   2  11        1.50        6.99      2.19 o 
   5   2  11        9.95       23.52      2.36 o 
   6   2  11       32.92       19.19      2.15 o 
   7   2  11       15.02       16.15      2.06 o 
   8   2  11       84.42      104.31      2.82 o 
   9   2  11        0.01        0.63      1.34 o 
  -9   3  11       56.60       83.79      2.20 o 
  -8   3  11       58.23       73.81      2.45 o 
  -7   3  11       17.10       16.78      1.78 o 
  -6   3  11       17.44       16.22      2.21 o 
  -5   3  11        1.10        0.66      1.76 o 
  -4   3  11       16.24       14.66      1.93 o 
  -3   3  11       49.14       49.01      2.74 o 
  -2   3  11      277.08      289.16      9.73 o 
  -1   3  11        1.44        6.23      2.34 o 
   0   3  11       35.13       29.14      2.59 o 
   1   3  11        8.43       10.87      3.38 o 
   2   3  11        3.65        5.82      3.16 o 
   3   3  11       95.60       93.80      2.95 o 
   4   3  11        1.60        5.47      1.96 o 
   5   3  11        9.24       12.01      2.10 o 
   6   3  11        6.13        4.56      2.88 o 
   7   3  11      156.38      116.22      2.67 o 
   8   3  11       27.47       28.05      2.80 o 
   9   3  11        3.00        2.56      1.81 o 
  -9   4  11        1.89        4.54      1.44 o 
  -8   4  11       15.10       22.86      1.96 o 
  -7   4  11        1.69        2.30      1.88 o 
  -6   4  11        0.81        5.21      1.96 o 
  -5   4  11       32.07       25.48      2.36 o 
  -4   4  11        0.30        2.23      2.07 o 
  -3   4  11        0.02        1.54      1.98 o 
  -2   4  11        4.76        4.19      3.16 o 
  -1   4  11       50.60       64.77      4.26 o 
   0   4  11       11.59       14.82      3.54 o 
   1   4  11      152.44      136.67      5.11 o 
   2   4  11       22.92       21.96      3.49 o 
   3   4  11        0.01        0.42      3.04 o 
   4   4  11        3.12        4.84      3.01 o 
   5   4  11        6.69        6.97      2.84 o 
   6   4  11       19.51       22.05      3.05 o 
   7   4  11       65.72       61.33      3.13 o 
   8   4  11        4.34       12.81      1.59 o 
  -8   5  11       44.25       47.13      1.87 o 
  -7   5  11        5.51       16.94      1.88 o 
  -6   5  11        1.76        4.23      1.49 o 
  -5   5  11       25.86       28.91      2.25 o 
  -4   5  11       53.24       51.83      5.56 o 
  -3   5  11       23.46       27.16      2.65 o 
  -2   5  11       92.89       96.71      4.35 o 
  -1   5  11      283.61      268.04      6.05 o 
   0   5  11        3.73        5.14      3.20 o 
   1   5  11       98.42       89.82      4.34 o 
   2   5  11        1.08        2.97      2.96 o 
   3   5  11       19.40       17.66      3.13 o 
   4   5  11        0.05        4.57      2.74 o 
   5   5  11        0.20       12.34      2.86 o 
   6   5  11      123.77      128.75      3.77 o 
   7   5  11        8.18       12.05      1.61 o 
  -7   6  11        8.85        7.41      2.34 o 
  -6   6  11       88.36      105.94      3.37 o 
  -5   6  11        9.26        8.70      1.79 o 
  -4   6  11        3.49        6.65      1.85 o 
  -3   6  11       66.29       57.12      2.40 o 
  -2   6  11        0.27        3.79      2.74 o 
  -1   6  11       42.34       49.66      3.46 o 
   0   6  11       93.63       84.88      3.58 o 
   1   6  11        2.04        2.27      2.70 o 
   2   6  11       85.72       84.38      3.78 o 
   3   6  11       10.96       16.77      2.72 o 
   4   6  11        5.26        4.03      1.87 o 
   5   6  11        0.97        4.37      1.85 o 
   6   6  11       39.90       54.40      2.11 o 
   7   6  11       38.36       29.00      2.47 o 
  -6   7  11       75.96      101.88      3.16 o 
  -5   7  11       29.68       37.78      2.70 o 
  -4   7  11        3.62       11.45      2.49 o 
  -3   7  11        9.06       20.49      2.70 o 
  -2   7  11        3.15        2.37      2.50 o 
  -1   7  11       28.69       29.02      2.21 o 
   0   7  11       16.60       20.90      2.77 o 
   1   7  11       58.89       64.58      2.92 o 
   2   7  11      103.17      107.46      3.37 o 
   3   7  11       12.03       14.87      1.76 o 
   4   7  11       10.42        3.68      1.47 o 
   5   7  11        1.77        3.37      2.24 o 
   6   7  11        0.01        1.65      1.93 o 
  -3   8  11        2.42       13.27      2.09 o 
  -2   8  11       11.74       11.14      2.04 o 
  -1   8  11        0.20        5.34      1.96 o 
   0   8  11       10.20        9.01      2.04 o 
   1   8  11       10.31       14.25      2.06 o 
   2   8  11        7.26        4.39      2.10 o 
   3   8  11       22.09       17.08      2.23 o 
   4   8  11        2.35        2.74      1.89 o 
  -8   0  12       39.20       53.96      2.55 o 
  -7   0  12       84.80       84.22      3.22 o 
  -6   0  12       44.82       63.86      2.44 o 
  -5   0  12        0.07        2.22      3.01 o 
  -4   0  12       58.94       79.72      4.34 o 
  -3   0  12        0.22        5.64      1.93 o 
  -2   0  12      388.19      340.34      9.41 o 
  -1   0  12       14.36       25.04      2.39 o 
   0   0  12      276.44      268.79      5.84 o 
   1   0  12      174.25      187.95      5.17 o 
   2   0  12        0.84        3.77      2.94 o 
   3   0  12       16.67       31.21      3.27 o 
   4   0  12       32.74       32.25      3.21 o 
   5   0  12       31.96       21.27      2.79 o 
   6   0  12      102.42       99.65      3.56 o 
   7   0  12        2.85        4.16      2.14 o 
  -8   1  12        6.91        9.36      2.14 o 
  -7   1  12       45.16       41.45      2.00 o 
  -6   1  12       17.37       19.29      1.35 o 
  -5   1  12      121.67      116.84      2.00 o 
  -4   1  12        2.63        3.40      1.66 o 
  -3   1  12        4.26        8.11      1.68 o 
  -2   1  12       80.87       89.23      2.40 o 
  -1   1  12        3.00        5.53      1.64 o 
   0   1  12       29.50       39.65      1.96 o 
   1   1  12      142.67      153.58      3.34 o 
   2   1  12       30.77       38.62      2.35 o 
   3   1  12        2.53        9.75      2.00 o 
   4   1  12       56.06       44.69      2.32 o 
   5   1  12       29.43       38.07      2.10 o 
   6   1  12        2.24        3.21      1.67 o 
   7   1  12        9.32        9.87      1.95 o 
  -8   2  12       17.19       15.28      2.18 o 
  -7   2  12        0.17        1.02      1.52 o 
  -6   2  12       11.75       12.53      1.25 o 
  -5   2  12        9.40       11.60      1.52 o 
  -4   2  12       22.91       25.45      1.51 o 
  -3   2  12        4.88        4.53      1.68 o 
  -2   2  12       20.35       25.71      1.89 o 
  -1   2  12      213.41      238.21      3.85 o 
   0   2  12        5.79        7.84      2.03 o 
   1   2  12        1.41        2.48      2.05 o 
   2   2  12        3.00        1.61      1.85 o 
   3   2  12        4.55        1.64      1.80 o 
   4   2  12       15.23       10.46      1.84 o 
   5   2  12       93.88      103.35      5.40 o 
   6   2  12        0.33        0.41      1.50 o 
   7   2  12        1.73        1.54      2.04 o 
  -7   3  12       25.70       38.89      1.83 o 
  -6   3  12      104.72      132.90      4.03 o 
  -5   3  12       13.54       17.42      2.03 o 
  -4   3  12        8.27        7.98      1.95 o 
  -3   3  12       49.41       42.43      1.91 o 
  -2   3  12      152.42      128.65      2.67 o 
  -1   3  12       99.93       92.55      5.50 o 
   0   3  12      163.15      126.05      4.55 o 
   1   3  12       34.11       31.30      3.36 o 
   2   3  12        4.30        7.99      2.90 o 
   3   3  12       11.54       11.52      2.90 o 
   4   3  12        5.95        9.22      2.78 o 
   5   3  12        3.03        6.06      2.52 o 
   6   3  12       10.18        1.63      2.19 o 
   7   3  12       10.65        8.69      1.96 o 
  -7   4  12        0.52        2.27      1.90 o 
  -6   4  12       47.87       43.83      4.32 o 
  -5   4  12       14.41       18.94      1.85 o 
  -4   4  12        0.36        1.33      1.76 o 
  -3   4  12       43.29       40.55      2.31 o 
  -2   4  12       20.21       22.18      2.17 o 
  -1   4  12      170.39      148.63      4.53 o 
   0   4  12       56.95       64.02      3.64 o 
   1   4  12      302.54      288.44      5.78 o 
   2   4  12        1.91        1.93      2.70 o 
   3   4  12       20.35       22.04      2.87 o 
   4   4  12        0.03        0.39      2.41 o 
   5   4  12       28.24       18.78      2.47 o 
   6   4  12       20.62       19.70      2.17 o 
  -6   5  12        0.44       -0.04      2.00 o 
  -5   5  12       16.35       20.33      1.69 o 
  -4   5  12       39.66       42.11      2.02 o 
  -3   5  12        3.01        3.56      1.74 o 
  -2   5  12       11.37        6.53      1.88 o 
  -1   5  12       40.41       40.05      3.07 o 
   0   5  12       50.18       52.33      3.21 o 
   1   5  12       31.66       39.13      3.08 o 
   2   5  12       46.21       43.19      3.00 o 
   3   5  12        5.05        3.23      2.31 o 
   4   5  12        3.69        3.57      1.59 o 
   5   5  12        2.18       -0.46      1.39 o 
  -5   6  12       10.76       19.08      2.11 o 
  -4   6  12        1.68        6.81      2.18 o 
  -3   6  12        2.75        7.67      2.21 o 
  -2   6  12        9.28       12.25      2.71 o 
  -1   6  12       36.80       30.09      4.08 o 
   0   6  12       13.45        9.59      2.26 o 
   1   6  12       12.24        9.90      1.57 o 
   2   6  12       45.93       34.57      4.40 o 
   3   6  12        2.42        2.18      1.37 o 
   4   6  12        0.18       -0.01      1.94 o 
  -5   1  13       71.97       71.13      2.78 o 
  -4   1  13       47.20       45.90      1.96 o 
  -3   1  13        2.33        1.03      1.08 o 
  -2   1  13        8.42        9.33      1.40 o 
  -1   1  13        4.41        4.96      1.40 o 
   0   1  13        0.31        2.53      1.36 o 
   1   1  13       35.88       40.01      1.80 o 
   2   1  13       31.16       39.61      1.78 o 
   3   1  13       16.84       36.51      3.91 o 
   4   1  13       11.74       10.48      2.08 o 
  -5   2  13        8.79        3.45      1.96 o 
  -4   2  13        0.17        0.59      1.41 o 
  -3   2  13        3.21        1.85      1.62 o 
  -2   2  13        3.21       10.19      1.39 o 
  -1   2  13       28.52       23.93      1.47 o 
   0   2  13      171.50      178.84      2.94 o 
   1   2  13        2.43       12.69      1.76 o 
   2   2  13       25.07       14.85      2.43 o 
   3   2  13        1.16        4.13      2.28 o 
   4   2  13       13.00       18.35      2.19 o 
  -4   3  13        3.45        5.61      2.41 o 
  -3   3  13        3.09       -0.68      1.48 o 
  -2   3  13        0.57        1.97      1.54 o 
  -1   3  13       24.94       37.42      2.44 o 
   0   3  13       21.12       19.83      1.78 o 
   1   3  13        0.75        4.24      2.15 o 
   2   3  13       35.96       25.12      2.37 o 
   3   3  13       25.57       23.38      2.29 o 
   4   3  13        0.00        2.13      1.74 o 
  -3   4  13        5.99        8.63      1.97 o 
  -2   4  13       16.57       15.30      2.34 o 
  -1   4  13        0.37        1.29      1.45 o 
   0   4  13       14.19       12.07      1.57 o 
   1   4  13       99.24       82.78      2.03 o 
   2   4  13        0.38       -0.85      1.80 o 
                                                 
